# Supplementary material for: Quantitative proteomics analysis of early recurrence/metastasis of huge hepatocellular carcinoma following radical resection
Source: Proteome Sci. 2014 May 1;12:22. doi: 10.1186/1477-5956-12-22 (PMC4023177; doi:10.1186/1477-5956-12-22)
Supplement: Additional file 1 — Tables of Identified Proteins. [file 1477-5956-12-22-S1.xlsx]

## Sheet: Table 1
Supplementary Table 1. List of all the identified proteins in three experiments.
N	Unused	Total	% Cov	Accession #	Name	Peptides(95%)	117:121	119:121
446	8.35	13.35	40.2	1433B_HUMAN	Galectin-4	15	0.2291	0.3837
488	7.93	11.9	39.2	1433E_HUMAN	116 kDa U5 small nuclear ribonucleoprotein component	5	0.2582	1.8707
1157	2	8.64	28.1	1433F_HUMAN	Mitochondrial import receptor subunit TOM40 homolog	4	0.2679	0.9638
838	4	12.85	34.4	1433G_HUMAN	Dynamin-like 120 kDa protein, mitochondrial	4	0.278	1.0186
158	21.93	21.94	60.8	1433Z_HUMAN	UMP-CMP kinase	13	0.2911	0.787
685	5.24	5.28	26	1B59_HUMAN	Fragile X mental retardation syndrome-related protein 1	2	0.2938	1.028
297	13.3	13.47	27.5	2AAA_HUMAN	Myeloblastin	3	0.3373	1.0375
381	10.02	10.07	39.6	3HIDH_HUMAN	Osteoclast-stimulating factor 1	2	0.3436	0.8395
849	4	4.04	9.4	41_HUMAN	Cytochrome b5	26	0.3467	1.0186
339	11.67	11.79	25.7	6PGD_HUMAN	EMILIN-1	7	0.3499	1.1803
478	8	8.08	38	6PGL_HUMAN	Aldehyde dehydrogenase, dimeric NADP-preferring	10	0.3945	0.5395
627	6	6.04	13.6	A16A1_HUMAN	Trifunctional purine biosynthetic protein adenosine-3	4	0.4018	1.0864
470	8.03	8.07	34.8	A1AG1_HUMAN	Aldehyde dehydrogenase family 16 member A1	3	0.4055	0.6427
63	38.45	38.72	61.7	A1AT_HUMAN	Ras GTPase-activating-like protein IQGAP2	5	0.4246	0.7311
882	4	4	13.3	A1BG_HUMAN	Malignant T cell-amplified sequence 1	4	0.4365	1.3183
752	4.3	4.33	17.3	A1CF_HUMAN	1,2-dihydroxy-3-keto-5-methylthiopentene dioxygenase	4	0.4446	0.5861
111	27.94	28.06	27.1	A2MG_HUMAN	Fibrinogen gamma chain	53	0.4487	1.2134
463	8.06	8.1	22.6	AAAD_HUMAN	Lanosterol synthase	2	0.4529	0.6368
248	15.7	16.51	43	AACT_HUMAN	Myosin-14	23	0.4529	1.0186
1079	2.04	2.04	10.4	AAPK1_HUMAN	Amine oxidase [flavin-containing] A	9	0.4613	1.0093
803	4.03	4.33	12.1	AASS_HUMAN	Apolipoprotein C-I	8	0.4699	0.8954
279	14.06	14.13	37.5	AATC_HUMAN	3-ketoacyl-CoA thiolase, mitochondrial	42	0.4742	0.6607
103	30	30.75	54.2	AATM_HUMAN	Fibrinogen alpha chain	73	0.4786	1.3677
295	13.41	13.5	23.7	ABCD3_HUMAN	Cytochrome c oxidase subunit 5A, mitochondrial	6	0.4831	1.0093
684	5.26	5.28	12.7	ABCF1_HUMAN	GDH/6PGL endoplasmic bifunctional protein	5	0.4831	0.9204
834	4.01	4.01	16.5	ABHDB_HUMAN	Alcohol dehydrogenase 1B	52	0.492	1.0186
643	6	6	14.8	ABHEB_HUMAN	NADH dehydrogenase [ubiquinone] 1 alpha subcomplex subunit 5	6	0.4966	0.871
161	21.42	21.5	35.5	ACON_HUMAN	Isocitrate dehydrogenase [NADP] cytoplasmic	30	0.5248	0.4487
1151	2	10.25	29.9	ADT1_HUMAN	Probable glutamyl-tRNA synthetase, mitochondrial	1	0.5861	0.4786
1361	2	2	10.3	AGR2_HUMAN	Cytochrome c	14	0.597	0.492
1374	1.78	2.14	23.8	AIF1_HUMAN	Fatty acid synthase	85	0.6081	0.492
275	14.12	35.09	63.8	AK1C3_HUMAN	U4/U6 small nuclear ribonucleoprotein Prp31	2	0.6081	0.4699
79	34.13	34.13	59.3	ALDOB_HUMAN	Serine--pyruvate aminotransferase	35	0.6252	0.4613
922	3.52	3.52	19	ARPC2_HUMAN	Alpha-methylacyl-CoA racemase	9	0.6918	2.2284
1073	2.05	2.06	41.5	ATIF1_HUMAN	Fructose-bisphosphate aldolase B	71	0.7047	0.4093
37	53.42	53.64	73.4	ATPB_HUMAN	Alcohol dehydrogenase [NADP+]	15	0.7112	0.3908
1138	2.01	2.01	8.4	CATC_HUMAN	Clusterin	19	0.7447	2.0324
788	4.06	4.09	23.5	CLYBL_HUMAN	Isochorismatase domain-containing protein 2, mitochondrial	5	0.7656	0.092
250	15.43	15.49	19.7	CP3A4_HUMAN	Periostin	41	0.787	2.0324
519	7.24	7.25	21.3	DPYL2_HUMAN	Protein S100-A12	3	0.8241	3.6308
76	35.05	35.11	64.7	EF1A1_HUMAN	Aldo-keto reductase family 1 member B10	38	0.8395	0.2704
427	8.89	8.91	18	HNRPD_HUMAN	Histone H2A type 2-A	49	0.912	2.3768
550	6.67	6.73	35.7	HPT_HUMAN	Ran-binding protein 6	1	0.912	3.1623
963	3.08	3.08	17.6	MET7B_HUMAN	Heterogeneous nuclear ribonucleoprotein A/B	4	0.9727	2.2699
623	6	6.06	14.3	NOP56_HUMAN	60S ribosomal protein L23a	3	1.0093	2.1878
889	4	4	11.7	PP1R7_HUMAN	Pyruvate carboxylase, mitochondrial	40	1.0568	0.3565
984	2.84	2.86	10.8	PRP31_HUMAN	60S ribosomal protein L34	1	1.0666	2.0701
1195	2	2.03	24.7	RL11_HUMAN	Cytoplasmic FMR1-interacting protein 1	2	1.1169	2.2699
551	6.66	6.7	36	RL13_HUMAN	Interferon-induced guanylate-binding protein 2	1	1.1169	2.0512
545	6.77	6.77	30.7	RL9_HUMAN	60S ribosomal protein L26	3	1.1272	2.2491
1111	2.01	2.05	10.8	RNBP6_HUMAN	Keratin, type I cytoskeletal 19	14	1.1376	2.355
501	7.62	7.67	52.7	RS16_HUMAN	Methionine adenosyltransferase 2 subunit beta	2	1.1482	0.4786
1141	2.01	2.01	36.2	RS28_HUMAN	Glutamate dehydrogenase 1, mitochondrial	74	1.1588	2.4889
165	20.99	21.08	33.1	SFPQ_HUMAN	60S ribosomal protein L7	9	1.2474	2.0893
83	33.45	33.52	58.6	SODM_HUMAN	SEC14-like protein 2	6	1.2823	0.2884
57	40.06	40.07	54.3	SQSTM_HUMAN	60S ribosomal protein L21	1	1.3183	2.0324
535	6.95	6.97	30.9	STML2_HUMAN	Tubulin--tyrosine ligase-like protein 12	3	1.3932	2.884
452	8.23	8.32	18.1	SYAC_HUMAN	Lysosome-associated membrane glycoprotein 1	1	1.4454	0.4571
691	5.1	5.17	8.1	SYEP_HUMAN	Serine beta-lactamase-like protein LACTB, mitochondrial	4	1.4859	2.1086
492	7.84	7.84	14.6	SYNC_HUMAN	Collagen alpha-3(VI) chain	138	1.6444	2.3335
318	12.31	12.5	19.4	SYQ_HUMAN	Polymerase delta-interacting protein 2	1	1.6444	2.3988
795	4.04	4.1	15	SYRC_HUMAN	Periplakin	1	1.6596	2.2491
682	5.33	5.36	17	SYTM_HUMAN	Annexin A4	21	1.803	2.6303
251	15.38	15.55	22	SYVC_HUMAN	NAD kinase domain-containing protein 1	8	1.8197	2.5351
1244	2	2.01	11.5	ABHGA_HUMAN	Branched-chain-amino-acid aminotransferase, mitochondrial	1	0.5012	0.7586
166	20.82	20.82	37.1	ACADM_HUMAN	Fibrinogen beta chain	79	0.5058	1.2134
445	8.36	8.36	29.9	ACADS_HUMAN	Arginase-1	19	0.5105	0.6081
198	18.25	18.29	37.1	ACADV_HUMAN	2,4-dienoyl-CoA reductase, mitochondrial	36	0.5105	0.7379
464	8.05	8.07	78.2	ACBP_HUMAN	ADP-ribose pyrophosphatase, mitochondrial	1	0.5105	0.5546
454	8.21	8.23	24.8	ACDSB_HUMAN	Tyrosine-protein kinase BAZ1B	1	0.5152	1.2134
1313	2	2	6.1	ACL6A_HUMAN	Kinectin	3	0.5152	1.3305
430	8.73	8.88	15.1	ACLY_HUMAN	Lumican	30	0.5152	0.912
270	14.29	14.36	33.1	ACOC_HUMAN	Plasminogen	1	0.5152	0.9727
286	13.93	13.93	36	ACOT2_HUMAN	5'(3')-deoxyribonucleotidase, cytosolic type	1	0.5248	0.9908
1239	2	2.01	22.9	ACOT8_HUMAN	Serine/threonine-protein phosphatase PP1-beta catalytic subunit	3	0.5248	1.1376
417	9.21	9.4	19.4	ACOX1_HUMAN	Kinesin-1 heavy chain	2	0.5346	0.7244
900	3.9	3.92	11.9	ACOX2_HUMAN	Peroxisomal bifunctional enzyme	45	0.5395	0.5495
1290	2	2	7.9	ACPH_HUMAN	Apoptosis-inducing factor 1, mitochondrial	13	0.5445	0.8017
756	4.27	4.27	46.2	ACPM_HUMAN	Cytochrome P450 2C9	5	0.5495	1.0864
179	19.99	20.04	31.7	ACS2B_HUMAN	N-acylneuraminate cytidylyltransferase	3	0.5495	0.6918
733	4.46	4.46	16.8	ACSF2_HUMAN	Cytochrome b-c1 complex subunit 1, mitochondrial	21	0.5495	0.7798
437	8.61	8.61	27.9	ACSL1_HUMAN	Agrin	3	0.5546	0.5754
1163	2	4.06	12.4	ACSL3_HUMAN	Isocitrate dehydrogenase [NAD] subunit alpha, mitochondrial	5	0.5546	0.6607
359	10.91	11.05	16.3	ACSL4_HUMAN	Tubulointerstitial nephritis antigen-like	3	0.5546	1.1272
538	6.85	8.3	20.6	ACSL5_HUMAN	Corticosteroid 11-beta-dehydrogenase isozyme 1	4	0.5598	0.631
327	12.03	45.53	79.3	ACTA_HUMAN	E3 ubiquitin-protein ligase HUWE1	3	0.5598	1.028
148	22.89	46.72	41.3	ACTN1_HUMAN	Ubiquilin-2	3	0.5598	0.7112
27	62.59	62.67	58.5	ACTN4_HUMAN	Superoxide dismutase [Mn], mitochondrial	32	0.5649	0.7656
230	16.39	16.39	52.5	ACY1_HUMAN	Aspartate aminotransferase, mitochondrial	36	0.5702	0.5346
783	4.08	29.92	55.2	ADH1A_HUMAN	Aminopeptidase B	3	0.5702	0.6194
88	32.77	32.9	64.8	ADH1B_HUMAN	Acyl-coenzyme A synthetase ACSM2B, mitochondrial	16	0.5754	0.912
410	9.39	25.38	60.8	ADH1G_HUMAN	Fatty aldehyde dehydrogenase	9	0.5754	1.2706
191	18.57	18.57	42.1	ADH4_HUMAN	Transcription elongation factor B polypeptide 1	1	0.5754	1.7865
495	7.74	7.79	24.3	ADHX_HUMAN	Glycogen debranching enzyme	3	0.5754	0.8954
414	9.29	9.34	14.1	ADO_HUMAN	Cocaine esterase	19	0.5808	1.1066
872	4	4.01	9.6	ADRM1_HUMAN	Glutathione S-transferase kappa 1	30	0.5808	0.8954
989	2.79	2.79	14.7	ADRO_HUMAN	Carbohydrate kinase domain-containing protein	1	0.5861	0.8017
216	17.25	17.25	51.7	ADT2_HUMAN	Coiled-coil domain-containing protein 47	4	0.5916	1.2942
1065	2.07	14.73	42.6	ADT3_HUMAN	Glutathione S-transferase A2	18	0.5916	0.9908
753	4.3	4.3	27.2	ADX_HUMAN	Heat shock protein beta-1	51	0.5916	0.9908
600	6.04	6.07	9.4	AEBP1_HUMAN	C-Myc-binding protein	1	0.5916	0.955
1021	2.46	2.48	15.7	AGM1_HUMAN	Asporin	13	0.597	1.0471
1396	1.51	1.54	5	AGRIN_HUMAN	Interleukin enhancer-binding factor 3	16	0.597	0.9204
5	110.7	110.77	48.1	AHNK_HUMAN	Vitronectin	15	0.597	1.3932
841	4	5.47	17.8	AHSA1_HUMAN	Short coiled-coil protein	1	0.6026	0.9908
302	13.11	13.15	40.3	AIFM1_HUMAN	Fumarate hydratase, mitochondrial	26	0.6081	0.9462
1223	2	2.02	11.2	AIP_HUMAN	Serine protease HTRA1	2	0.6081	1.1272
188	18.73	18.73	43.7	AK1A1_HUMAN	Intercellular adhesion molecule 1	1	0.6081	0.9036
96	31.29	32.65	78.5	AK1BA_HUMAN	Ig kappa chain C region	12	0.6081	0.8551
653	5.84	33.2	81.7	AK1C2_HUMAN	Junction plakoglobin	4	0.6081	0.8091
441	8.45	28.73	50.5	AK1C4_HUMAN	Amine oxidase [flavin-containing] B	17	0.6138	0.6194
42	46.41	46.54	59.3	AL1A1_HUMAN	Barrier-to-autointegration factor	4	0.6138	1.1376
503	7.54	9.65	32.5	AL1B1_HUMAN	10 kDa heat shock protein, mitochondrial	20	0.6138	0.9204
82	33.89	36.11	38.8	AL1L1_HUMAN	NADH dehydrogenase [ubiquinone] 1 alpha subcomplex subunit 6	1	0.6138	0.7112
537	6.89	11.32	24.3	AL3A1_HUMAN	Nuclear protein localization protein 4 homolog	1	0.6138	1.0965
347	11.39	13.54	26.8	AL3A2_HUMAN	T-complex protein 1 subunit beta	18	0.6138	0.9376
140	24.09	24.09	40.3	AL4A1_HUMAN	Protein FAM98A	1	0.6194	0.9036
147	23.06	23.06	41.2	AL7A1_HUMAN	Adenylate kinase isoenzyme 4, mitochondrial	12	0.6194	0.8551
349	11.37	13.53	29.8	AL9A1_HUMAN	Cytoskeleton-associated protein 4	20	0.6252	1.3677
8	99.65	99.76	75.4	ALBU_HUMAN	Neutral alpha-glucosidase AB	31	0.6252	1.0093
89	32.36	36.9	53	ALDH2_HUMAN	Ig gamma-1 chain C region	54	0.6252	1.0864
260	14.73	16.39	57.1	ALDOA_HUMAN	Peroxisomal trans-2-enoyl-CoA reductase	5	0.6252	1.1066
1031	2.38	3.5	28	ALDOC_HUMAN	Cingulin	2	0.631	1.0093
391	9.9	9.97	42.9	AMACR_HUMAN	Ig alpha-1 chain C region	6	0.631	0.9638
1304	2	2	17.6	AMBP_HUMAN	Membrane-associated progesterone receptor component 1	6	0.631	1
639	6	6	8	AMPB_HUMAN	Heterogeneous nuclear ribonucleoprotein H3	4	0.6368	1.2589
219	16.97	17.14	35.5	AMPL_HUMAN	Tubulin-specific chaperone A	5	0.6368	1.0765
566	6.36	6.48	13.4	AMPN_HUMAN	Putative L-aspartate dehydrogenase	3	0.6427	0.879
1001	2.61	2.62	11.8	AMRP_HUMAN	ATP synthase subunit d, mitochondrial	7	0.6427	0.7656
1360	2	2	9.6	AN32B_HUMAN	Hepatoma-derived growth factor	8	0.6427	1.1066
1054	2.14	2.14	15	AN32C_HUMAN	Perilipin-2	5	0.6427	1.0186
544	6.8	6.82	20.6	ANGT_HUMAN	Glycine N-acyltransferase	13	0.6486	0.6252
221	16.79	16.84	33	ANT3_HUMAN	2',3'-cyclic-nucleotide 3'-phosphodiesterase	4	0.6546	1.1912
960	3.12	3.12	15.3	ANX11_HUMAN	Solute carrier family 2, facilitated glucose transporter member 2	2	0.6546	1.3428
321	12.19	12.34	33.2	ANXA1_HUMAN	Nicotinate phosphoribosyltransferase	7	0.6546	0.9817
71	36.07	36.08	71.1	ANXA2_HUMAN	ATP synthase subunit beta, mitochondrial	95	0.6607	0.597
212	17.65	19.2	59.9	ANXA4_HUMAN	Hydroxyacid oxidase 1	17	0.6607	0.6138
154	22.15	22.66	52.8	ANXA5_HUMAN	Eukaryotic initiation factor 4A-III	10	0.6607	1.1588
81	33.92	34.37	46.2	ANXA6_HUMAN	Importin-4	2	0.6607	0.7447
1303	2	2	16	ANXA7_HUMAN	Peroxiredoxin-4	12	0.6607	0.863
315	12.42	12.59	24.7	AOFA_HUMAN	Peroxisomal membrane protein 4	1	0.6607	0.912
163	21.14	21.18	43.1	AOFB_HUMAN	Carnitine O-palmitoyltransferase 1, liver isoform	1	0.6668	0.6194
1221	2	2.02	8	AP2M1_HUMAN	Prolow-density lipoprotein receptor-related protein 1	4	0.6668	1.3428
1366	2	2	6.3	AP2S1_HUMAN	NADH dehydrogenase [ubiquinone] 1 alpha subcomplex subunit 10, mitochondrial	1	0.6668	0.871
1176	2	2.05	8.1	AP3B1_HUMAN	60S ribosomal protein L5	6	0.6668	0.9727
513	7.3	7.3	35.2	APEX1_HUMAN	Serine/arginine-rich splicing factor 9	3	0.6668	1.0666
328	12.01	12.01	32.2	APMAP_HUMAN	Serotransferrin	35	0.6668	0.8954
101	30.11	30.77	83.2	APOA1_HUMAN	Alpha-1B-glycoprotein	2	0.673	1.1588
201	18.18	18.2	73	APOA2_HUMAN	Serum paraoxonase/arylesterase 1	6	0.673	0.787
449	8.33	8.35	28.3	APOA4_HUMAN	Ubiquitin-conjugating enzyme E2 variant 1	3	0.673	0.9908
223	16.72	17.43	12.8	APOB_HUMAN	Arylacetamide deacetylase	5	0.6792	1.0568
385	10.01	10.02	47	APOC1_HUMAN	4-trimethylaminobutyraldehyde dehydrogenase	12	0.6792	0.929
518	7.25	7.25	52.5	APOC2_HUMAN	Protein fat-free homolog	1	0.6792	1.0666
502	7.57	7.57	59.6	APOC3_HUMAN	Isocitrate dehydrogenase [NAD] subunit beta, mitochondrial	2	0.6792	0.8318
170	20.36	20.6	61.8	APOE_HUMAN	Isovaleryl-CoA dehydrogenase, mitochondrial	11	0.6792	0.6138
894	4	4	8.1	APOH_HUMAN	Zinc finger protein 207	3	0.6792	1.3062
866	4	4.01	19.9	APOL2_HUMAN	Acyl-CoA synthetase family member 2, mitochondrial	4	0.6855	0.6546
418	9.2	9.31	39.4	APT_HUMAN	Trifunctional enzyme subunit beta, mitochondrial	29	0.6855	0.9727
676	5.43	5.57	15.3	ARC1B_HUMAN	Hemopexin	5	0.6855	1.028
648	5.93	5.94	37	ARF3_HUMAN	Nucleoside diphosphate kinase B	18	0.6855	0.8395
187	18.77	18.85	52.2	ARGI1_HUMAN	26S protease regulatory subunit 10B	5	0.6855	0.9817
206	18	18.1	42.3	ARK73_HUMAN	Proteasome activator complex subunit 1	10	0.6855	1.1066
253	15.3	15.31	35.1	ARLY_HUMAN	Succinyl-CoA ligase [GDP-forming] subunit beta, mitochondrial	12	0.6855	1.1912
378	10.04	10.11	40.6	ARP2_HUMAN	Abhydrolase domain-containing protein 16A	1	0.6918	0.912
1011	2.54	2.57	11.2	ARP3_HUMAN	Neuroblast differentiation-associated protein AHNAK	100	0.6918	1.0568
1145	2.01	2.01	6.2	ARPC3_HUMAN	Eukaryotic translation initiation factor 2 subunit 3	4	0.6918	0.863
829	4.01	4.02	28.6	ARPC4_HUMAN	Myosin regulatory light chain 12B	12	0.6918	0.8954
758	4.25	4.27	37.1	ARPC5_HUMAN	Asparaginyl-tRNA synthetase, cytoplasmic	4	0.6918	1.0568
977	2.96	2.97	11.4	ASAH1_HUMAN	AP-3 complex subunit beta-1	1	0.6982	0.8091
999	2.61	2.63	16.8	ASGR1_HUMAN	BRO1 domain-containing protein BROX	2	0.6982	1.3804
720	4.62	4.63	13.2	ASNA_HUMAN	Biglycan	10	0.6982	1.3804
940	3.37	3.38	12.4	ASPD_HUMAN	Prolargin	39	0.6982	1.1912
489	7.93	8.04	17.3	ASPH_HUMAN	26S protease regulatory subunit 8	4	0.6982	0.7047
238	16	16.49	37.4	ASPN_HUMAN	Translocation protein SEC63 homolog	1	0.6982	1.1912
153	22.21	22.25	46.6	ASSY_HUMAN	Alpha-2-macroglobulin	24	0.7047	0.7047
149	22.68	22.68	23.2	AT1A1_HUMAN	Alpha-1-antichymotrypsin	9	0.7047	1.0186
494	7.77	7.79	41.8	AT5F1_HUMAN	Acyl-CoA-binding protein	17	0.7047	1.1803
564	6.39	6.44	20.5	ATD3A_HUMAN	Aldo-keto reductase family 1 member C2	41	0.7047	0.6668
991	2.76	2.76	30.9	ATOX1_HUMAN	Cytochrome P450 2C8	2	0.7047	1.1803
505	7.53	7.54	69.6	ATP5H_HUMAN	Endoplasmic reticulum aminopeptidase 1	2	0.7047	0.7943
975	2.97	2.97	46.4	ATP5I_HUMAN	Hsc70-interacting protein	8	0.7047	0.8954
517	7.26	7.3	65.7	ATP5J_HUMAN	Serine hydroxymethyltransferase, cytosolic	7	0.7047	1
805	4.03	4.07	68.9	ATP5L_HUMAN	tRNA-splicing ligase RtcB homolog	4	0.7047	0.6855
31	58.8	58.99	67.5	ATPA_HUMAN	SH3 domain-binding glutamic acid-rich-like protein	1	0.7047	0.7112
511	7.41	7.41	61.3	ATPD_HUMAN	Endoplasmic reticulum resident protein 44	7	0.7112	0.8017
384	10.01	10.03	23.2	ATPG_HUMAN	RNA-binding protein FUS	3	0.7112	1.2359
256	15.15	15.23	66.2	ATPO_HUMAN	Pyruvate kinase isozymes R/L	14	0.7112	0.5297
1096	2.02	2.03	45.4	B2MG_HUMAN	Protein NDRG2	3	0.7112	0.8551
377	10.08	10.08	35.2	BAAT_HUMAN	Prostaglandin reductase 1	6	0.7112	1.1803
771	4.16	4.17	65.2	BAF_HUMAN	Serum amyloid P-component	3	0.7112	0.8017
1064	2.08	2.08	13.3	BAG2_HUMAN	Medium-chain specific acyl-CoA dehydrogenase, mitochondrial	16	0.7178	0.6668
978	2.93	2.93	35.8	BAP31_HUMAN	Cytochrome P450 4F11	5	0.7178	1.0186
1107	2.01	2.1	11.5	BAZ1B_HUMAN	Quinone oxidoreductase	24	0.7178	0.7727
1075	2.05	2.05	13.3	BCAT2_HUMAN	40S ribosomal protein S20	6	0.7178	0.9908
1070	2.06	2.08	14.6	BCLF1_HUMAN	Aflatoxin B1 aldehyde reductase member 3	14	0.7244	0.8017
1173	2	2.06	6.8	BCR_HUMAN	Asialoglycoprotein receptor 1	3	0.7244	1.5996
348	11.39	11.43	41.7	BDH_HUMAN	Cell division control protein 42 homolog	3	0.7244	1.0965
782	4.09	4.12	11.2	BGAL_HUMAN	Cytochrome c oxidase subunit 5B, mitochondrial	9	0.7244	1.1066
109	28.7	29.65	44.5	BGH3_HUMAN	Glycine N-methyltransferase	2	0.7244	0.9462
335	11.74	11.74	41.9	BHMT1_HUMAN	Ig gamma-2 chain C region	28	0.7244	0.8872
707	4.82	4.82	23.6	BID_HUMAN	Ras GTPase-activating-like protein IQGAP1	7	0.7244	1.0864
1042	2.26	2.27	17.6	BIEA_HUMAN	Protein NipSnap homolog 1	7	0.7244	0.7112
332	11.88	11.88	58.7	BLVRB_HUMAN	Nucleolar protein 58	3	0.7244	0.7586
973	3	3.01	21.7	BPHL_HUMAN	Ornithine carbamoyltransferase, mitochondrial	15	0.7244	0.673
850	4	4.04	26	BPNT1_HUMAN	Proteasome subunit beta type-4	3	0.7244	0.8017
1251	2	2.01	9.7	BROX_HUMAN	Threonyl-tRNA synthetase, cytoplasmic	4	0.7244	0.8551
836	4.01	4.01	14.6	BTF3_HUMAN	Uridine 5'-monophosphate synthase	1	0.7244	1.0186
893	4	4	15.4	C1QB_HUMAN	Acid ceramidase	2	0.7311	0.8872
637	6	6	20.2	C1QBP_HUMAN	ATPase inhibitor, mitochondrial	2	0.7311	1.1169
58	39.98	40.38	40	C1TC_HUMAN	Endoplasmin	82	0.7311	0.9727
961	3.1	3.1	6.7	C4BPA_HUMAN	Fumarylacetoacetate hydrolase domain-containing protein 2A	2	0.7311	1.028
1384	1.64	1.66	10.9	CAB39_HUMAN	Keratin, type I cytoskeletal 18	65	0.7311	1
986	2.83	2.98	9.1	CACP_HUMAN	Keratin, type II cytoskeletal 8	117	0.7311	0.871
1379	1.72	1.73	4.6	CAD23_HUMAN	Serine/threonine-protein kinase mTOR	2	0.7311	1.0765
816	4.02	4.04	26.1	CAH1_HUMAN	Cytochrome b-c1 complex subunit 7	8	0.7311	0.9376
307	12.88	12.98	41.2	CAH2_HUMAN	Nucleoporin SEH1	1	0.7311	0.8954
267	14.36	14.69	33	CALD1_HUMAN	Thioredoxin domain-containing protein 5	6	0.7311	1.028
210	17.69	17.73	36.7	CALR_HUMAN	Epiplakin	6	0.7379	1.1912
709	4.79	4.85	15.6	CALU_HUMAN	Histone H2B type 2-E	36	0.7379	1.406
160	21.5	21.58	34	CALX_HUMAN	3-hydroxyisobutyryl-CoA hydrolase, mitochondrial	6	0.7379	0.5916
278	14.06	14.2	16.7	CAND1_HUMAN	Nucleoside diphosphate kinase A	16	0.7379	0.9204
265	14.4	14.44	29.9	CAP1_HUMAN	Non-specific lipid-transfer protein	20	0.7379	1.0093
642	6	6	19.3	CAPG_HUMAN	L-amino-acid oxidase	1	0.7379	1.6444
908	3.77	3.77	17.7	CAPZB_HUMAN	26S proteasome non-ATPase regulatory subunit 1	3	0.7379	0.863
64	37.95	38.02	56	CATA_HUMAN	Alpha-actinin-4	61	0.7447	1
548	6.71	6.71	24.5	CATB_HUMAN	Choline dehydrogenase, mitochondrial	2	0.7447	0.929
137	24.36	24.41	43.2	CATD_HUMAN	Lambda-crystallin homolog	2	0.7447	0.8954
948	3.25	3.26	22.4	CATG_HUMAN	Fibronectin	109	0.7447	0.912
1324	2	2	16.3	CAV1_HUMAN	Immunoglobulin lambda-like polypeptide 1	2	0.7447	0.871
762	4.22	4.24	33.2	CAZA1_HUMAN	Galectin-3	6	0.7447	1.1803
843	4	4.24	19.9	CAZA2_HUMAN	Protein ERGIC-53	2	0.7447	0.7943
1136	2.01	2.01	22	CB072_HUMAN	Leucine-rich repeat-containing protein 47	7	0.7447	0.9036
115	27.55	27.55	74.7	CBR1_HUMAN	Phosphatidylethanolamine-binding protein 1	40	0.7447	0.6081
425	8.92	8.92	16.2	CCD47_HUMAN	26S proteasome non-ATPase regulatory subunit 6	3	0.7447	1.0471
1359	2	2	20.8	CCD58_HUMAN	Tyrosine-protein phosphatase non-receptor type 11	3	0.7447	0.9204
1007	2.56	2.56	23.6	CDC42_HUMAN	Peroxisomal sarcosine oxidase	8	0.7447	0.8954
1323	2	2	12.3	CEAM8_HUMAN	Zyxin	1	0.7447	1.4588
636	6	6	18.7	CECR5_HUMAN	Acidic leucine-rich nuclear phosphoprotein 32 family member C	2	0.7516	1.1482
375	10.1	10.1	16.9	CERU_HUMAN	ATPase family AAA domain-containing protein 3A	4	0.7516	0.871
1230	2	2.02	6.3	CF211_HUMAN	ATP-dependent RNA helicase A	9	0.7516	1.2023
514	7.28	7.3	17.9	CFAB_HUMAN	Echinoderm microtubule-associated protein-like 4	3	0.7516	0.8091
510	7.43	7.43	6.6	CFAH_HUMAN	Mesencephalic astrocyte-derived neurotrophic factor	2	0.7516	1.2246
632	6	6.02	18.8	CGL_HUMAN	UDP-glucuronosyltransferase 2B17	4	0.7516	1.2246
271	14.24	14.24	88.2	CH10_HUMAN	Alcohol dehydrogenase 4	19	0.7586	1.0864
14	80.46	80.95	74.9	CH60_HUMAN	Complement C4-B	41	0.7586	1.2823
1130	2.01	2.02	17.7	CHDH_HUMAN	Enoyl-CoA delta isomerase 2, mitochondrial	8	0.7586	1.1588
1119	2.01	2.04	18.5	CHIP_HUMAN	Eukaryotic initiation factor 4A-II	13	0.7586	0.8395
927	3.47	3.5	25.5	CHM4B_HUMAN	Dimethylglycine dehydrogenase, mitochondrial	5	0.7586	1.0568
811	4.02	4.11	17.8	CING_HUMAN	26S proteasome non-ATPase regulatory subunit 10	1	0.7586	0.9036
1297	2	2	23.3	CIRBP_HUMAN	Ribosome-binding protein 1	32	0.7586	0.8551
644	6	6	34.3	CISD1_HUMAN	Protein transport protein Sec24A	3	0.7586	0.6918
218	17.01	17.05	48.5	CISY_HUMAN	Translationally-controlled tumor protein	5	0.7586	1.1912
532	6.97	6.97	15.6	CK054_HUMAN	ADP-ribosylation factor 3	4	0.7656	0.8017
127	25.43	26.31	49.7	CKAP4_HUMAN	Bile acid-CoA:amino acid N-acyltransferase	13	0.7656	0.6081
748	4.36	4.42	19	CLCA_HUMAN	Betaine--homocysteine S-methyltransferase 1	13	0.7656	0.8318
66	37.42	37.87	29.9	CLH1_HUMAN	Coiled-coil domain-containing protein 58	1	0.7656	0.7656
319	12.3	12.3	50.6	CLIC1_HUMAN	Elongation factor 1-beta	4	0.7656	1.0471
638	6	6	20.2	CLPP_HUMAN	Glutathione peroxidase 3	3	0.7656	1.0864
1114	2.01	2.05	14.2	CLPX_HUMAN	Hemoglobin subunit beta	200	0.7656	1.1272
129	25.23	25.23	33.2	CLUS_HUMAN	Epoxide hydrolase 1	64	0.7656	1.028
203	18.15	18.26	34.1	CMC2_HUMAN	Creatine kinase B-type	5	0.7656	0.7311
379	10.03	10.08	36.9	CN166_HUMAN	Methylmalonate-semialdehyde dehydrogenase [acylating], mitochondrial	22	0.7656	0.6546
547	6.74	6.83	21.1	CN37_HUMAN	Myosin-10	47	0.7656	0.9462
102	30.09	30.27	58.7	CNDP2_HUMAN	Myosin regulatory light polypeptide 9	10	0.7656	0.9727
67	36.89	37.07	45.8	CO1A1_HUMAN	60S ribosomal protein L23	3	0.7656	1.028
59	39.41	39.51	45.5	CO1A2_HUMAN	Apolipoprotein A-IV	4	0.7727	0.9462
21	67.73	68.11	36.6	CO3_HUMAN	D-beta-hydroxybutyrate dehydrogenase, mitochondrial	10	0.7727	0.673
35	53.81	53.96	32.7	CO4B_HUMAN	UPF0670 protein C8orf55	1	0.7727	1.2706
112	27.86	28.17	31.9	CO6A1_HUMAN	Peptidyl-prolyl cis-trans isomerase FKBP4	5	0.7727	1.2023
132	24.74	24.78	27.8	CO6A2_HUMAN	Heterogeneous nuclear ribonucleoprotein U-like protein 1	1	0.7727	0.7798
3	127.27	127.56	38.8	CO6A3_HUMAN	Microsomal triglyceride transfer protein large subunit	17	0.7727	1
801	4.04	4.04	10.6	CO9_HUMAN	Nuclear receptor coactivator 5	1	0.7727	0.6668
1045	2.23	2.29	16.1	COASY_HUMAN	60S ribosomal protein L11	2	0.7727	1.0965
54	40.86	41.12	29.2	COEA1_HUMAN	40S ribosomal protein S7	11	0.7727	0.9727
192	18.56	18.62	59.6	COF1_HUMAN	28S ribosomal protein S18b, mitochondrial	1	0.7727	0.673
1189	2	2.03	7	COFA1_HUMAN	Cytochrome b-c1 complex subunit Rieske, mitochondrial	4	0.7727	0.871
243	15.95	16.11	18.5	COIA1_HUMAN	Catalase	40	0.7798	0.6368
435	8.67	8.72	17.3	COPA_HUMAN	Double-stranded RNA-specific adenosine deaminase	12	0.7798	1.4191
1032	2.37	2.39	6.8	COPB2_HUMAN	Histone H2B type 1-K	41	0.7798	1.5136
844	4	4.07	11.6	COPD_HUMAN	Hydroxymethylglutaryl-CoA synthase, cytoplasmic	3	0.7798	0.879
818	4.02	4.02	13.9	COQ6_HUMAN	26S proteasome non-ATPase regulatory subunit 2	5	0.7798	0.9817
718	4.64	4.65	22.3	COR1A_HUMAN	40S ribosomal protein S15a	5	0.7798	1.7219
926	3.47	4.49	13.7	COR1C_HUMAN	40S ribosomal protein S3	11	0.7798	0.8954
982	2.87	2.87	23.2	COTL1_HUMAN	Signal peptidase complex subunit 2	1	0.7798	0.8472
480	8	8.05	22.9	COX2_HUMAN	Synaptojanin-2-binding protein	2	0.7798	1.0186
781	4.1	4.1	36.1	COX41_HUMAN	14-3-3 protein beta/alpha	15	0.787	1.2134
440	8.48	8.48	67.3	COX5A_HUMAN	Annexin A6	41	0.787	0.7379
396	9.84	9.87	63.6	COX5B_HUMAN	Apolipoprotein A-I	39	0.787	1.0471
1022	2.46	2.47	36	COX6C_HUMAN	Apolipoprotein E	29	0.787	0.6607
1276	2	2.01	34.9	COX7C_HUMAN	Coronin-1C	4	0.787	1.0965
523	7.12	7.19	19.2	CP27A_HUMAN	Cystatin-B	15	0.787	1.3677
766	4.2	4.25	15.8	CP2A6_HUMAN	Gamma-glutamyltransferase 5	2	0.787	0.9817
1013	2.53	2.57	16.3	CP2C8_HUMAN	Oxidoreductase HTATIP2	2	0.787	0.929
559	6.47	6.58	18.8	CP2C9_HUMAN	Prelamin-A/C	79	0.787	1.2246
1301	2	2	7.6	CP2D6_HUMAN	Methylcrotonoyl-CoA carboxylase beta chain, mitochondrial	6	0.787	0.9727
465	8.05	8.06	16.8	CP2E1_HUMAN	Mitogen-activated protein kinase 1	4	0.787	1.0186
474	8.01	10.13	19.9	CP3A5_HUMAN	Lysosomal protective protein	3	0.787	1.2706
764	4.21	4.24	11.5	CP4FB_HUMAN	26S proteasome non-ATPase regulatory subunit 5	6	0.787	0.9204
770	4.16	4.17	11.6	CPNE1_HUMAN	Retinol dehydrogenase 16	2	0.787	1.0471
1257	2	2.01	7.8	CPNE3_HUMAN	Staphylococcal nuclease domain-containing protein 1	34	0.787	0.879
473	8.02	8.02	41	CPNS1_HUMAN	Aldo-keto reductase family 1 member C4	32	0.7943	0.8954
1040	2.27	2.32	11	CPSF7_HUMAN	ATP synthase-coupling factor 6, mitochondrial	6	0.7943	0.912
1	180.16	180.16	67.3	CPSM_HUMAN	Cathepsin B	6	0.7943	0.6855
1378	1.74	1.75	10.1	CPT1A_HUMAN	Complement factor H	5	0.7943	0.7943
434	8.67	8.73	15.2	CPT2_HUMAN	Cytochrome c oxidase subunit 4 isoform 1, mitochondrial	4	0.7943	1.1272
498	7.71	7.78	16.8	CPVL_HUMAN	Glyceraldehyde-3-phosphate dehydrogenase	131	0.7943	0.9036
476	8.01	8.01	45.1	CRYAB_HUMAN	Laminin subunit beta-1	3	0.7943	1.1169
919	3.57	3.59	18.2	CRYL1_HUMAN	Protein OS-9	1	0.7943	0.912
1358	2	2	6.1	CRYM_HUMAN	26S protease regulatory subunit 4	3	0.7943	0.9204
1092	2.02	2.31	6.4	CSDE1_HUMAN	Transketolase	32	0.7943	0.871
1220	2	2.02	16.6	CSK21_HUMAN	Alpha-1-antitrypsin	53	0.8017	1.2474
865	4	4.01	24.4	CSN4_HUMAN	Aldehyde dehydrogenase X, mitochondrial	10	0.8017	1.1912
874	4	4.01	16.8	CSN8_HUMAN	COP9 signalosome complex subunit 4	2	0.8017	0.9908
491	7.84	7.93	23.7	CTNA1_HUMAN	Interferon regulatory factor 2-binding protein 2	1	0.8017	1.028
351	11.25	11.25	18.4	CTNB1_HUMAN	Myosin-VI	2	0.8017	1.0765
407	9.53	9.6	20.9	CTND1_HUMAN	Glycogen phosphorylase, liver form	10	0.8017	1.5276
1321	2	2	38.4	CX6B1_HUMAN	Serine/arginine-rich splicing factor 3	4	0.8017	1.0375
1357	2	2	21.7	CX7A2_HUMAN	Transthyretin	4	0.8017	0.9036
354	11.08	11.08	38.2	CY1_HUMAN	General vesicular transport factor p115	1	0.8017	0.9638
293	13.7	13.83	71.6	CYB5_HUMAN	Collagen alpha-1(XV) chain	1	0.8091	0.9817
241	15.97	16.02	68.6	CYC_HUMAN	Dehydrogenase/reductase SDR family member 4	4	0.8091	0.8091
817	4.02	4.03	6.3	CYFP1_HUMAN	Dihydrolipoyl dehydrogenase, mitochondrial	17	0.8091	1.0093
344	11.48	11.48	89.8	CYTB_HUMAN	Mimecan	8	0.8091	0.7311
1312	2	2	15.1	D39U1_HUMAN	Cytosolic Fe-S cluster assembly factor NUBP2	1	0.8091	1.1066
630	6	6.03	16.3	DBLOH_HUMAN	Prohibitin-2	19	0.8091	0.955
1266	2	2.01	5.8	DC1I2_HUMAN	40S ribosomal protein S17	3	0.8091	0.929
126	25.53	25.53	77.5	DCXR_HUMAN	Proactivator polypeptide	2	0.8091	1.1588
1289	2	2	24.5	DDRGK_HUMAN	T-complex protein 1 subunit zeta	10	0.8091	1.2706
574	6.26	6.31	14.2	DDX1_HUMAN	Tenascin-X	4	0.8091	0.8551
155	22.09	22.09	29.9	DDX17_HUMAN	X-ray repair cross-complementing protein 5	10	0.8091	1.028
585	6.16	8.23	26.6	DDX3X_HUMAN	Cytochrome c oxidase subunit 6C	3	0.8166	1.0864
614	6.01	10.07	26.6	DDX5_HUMAN	Cytochrome c oxidase subunit 7C, mitochondrial	1	0.8166	1.0765
134	24.55	24.82	59.7	DECR_HUMAN	Cytochrome P450 2E1	6	0.8166	1.7865
1002	2.61	2.61	20.2	DECR2_HUMAN	Bifunctional ATP-dependent dihydroxyacetone kinase/FAD-AMP lyase (cyclizing)	17	0.8166	1.1066
374	10.11	10.57	16	DESP_HUMAN	Alpha-2-HS-glycoprotein	2	0.8166	0.7943
1250	2	2.01	21.2	DEST_HUMAN	Dimethylaniline monooxygenase [N-oxide-forming] 5	6	0.8166	1.3932
184	19.19	19.28	44.4	DHAK_HUMAN	UDP-glucose 4-epimerase	3	0.8166	1.2023
357	10.96	11.08	33.3	DHB11_HUMAN	Inorganic pyrophosphatase 2, mitochondrial	3	0.8166	0.8017
679	5.38	6.29	26	DHB13_HUMAN	Lon protease homolog, mitochondrial	11	0.8166	0.8872
34	55.92	56.42	55.4	DHB4_HUMAN	Muscleblind-like protein 2	1	0.8166	1.7539
1265	2	2.01	15.3	DHB8_HUMAN	Myosin-11	29	0.8166	1.1376
22	67.42	67.64	70.1	DHE3_HUMAN	Myosin-9	201	0.8166	1.1803
1000	2.61	2.62	19.9	DHI1_HUMAN	Basement membrane-specific heparan sulfate proteoglycan core protein	24	0.8166	1.4191
714	4.71	4.71	38.1	DHPR_HUMAN	Prostaglandin E synthase 2	5	0.8166	0.9908
1311	2	2	18.5	DHRS1_HUMAN	Plastin-2	16	0.8166	0.9908
768	4.2	4.2	23.6	DHRS2_HUMAN	Cytochrome b-c1 complex subunit 6, mitochondrial	2	0.8166	0.912
959	3.12	3.12	22.3	DHRS4_HUMAN	60S ribosomal protein L10a	9	0.8166	1.2589
382	10.02	10.02	19.3	DHSA_HUMAN	40S ribosomal protein S4, X isoform	6	0.8166	1.7378
654	5.84	5.86	47.9	DHSB_HUMAN	Protein S100-A16	1	0.8166	0.9727
151	22.29	22.42	74.2	DHSO_HUMAN	Seryl-tRNA synthetase, mitochondrial	1	0.8166	0.7943
680	5.34	5.41	11.3	DHTK1_HUMAN	Vesicle-associated membrane protein-associated protein B/C	2	0.8166	0.9462
308	12.82	12.88	17.4	DHX9_HUMAN	von Willebrand factor A domain-containing protein 1	1	0.8166	1.2246
607	6.02	6.21	11.3	DIAP1_HUMAN	Adipocyte enhancer-binding protein 1	4	0.8241	0.9036
859	4	4.03	21.6	DIC_HUMAN	Diablo homolog, mitochondrial	3	0.8241	0.912
1394	1.56	1.57	10.9	DJB11_HUMAN	Dihydropyrimidinase-related protein 2	8	0.8241	1.0375
259	14.93	14.97	39.5	DLDH_HUMAN	Eukaryotic translation initiation factor 3 subunit I	3	0.8241	1.3428
713	4.71	4.75	14.4	DNJA1_HUMAN	Electron transfer flavoprotein subunit alpha, mitochondrial	27	0.8241	0.863
601	6.04	6.06	18.1	DNM1L_HUMAN	Gelsolin	8	0.8241	1.1695
606	6.03	6.05	17.7	DNPEP_HUMAN	Hydroxymethylglutaryl-CoA synthase, mitochondrial	44	0.8241	0.8395
220	16.8	16.8	56.8	DOPD_HUMAN	Protein disulfide-isomerase A3	72	0.8241	1.028
299	13.22	13.25	34.5	DPYS_HUMAN	SPARC	1	0.8241	0.7798
1271	2	2.01	11.7	DRB5_HUMAN	Arginyl-tRNA synthetase, cytoplasmic	8	0.8241	0.9204
366	10.53	10.61	19	DSRAD_HUMAN	Transcription intermediary factor 1-beta	9	0.8241	0.929
549	6.69	6.69	42	DUS23_HUMAN	Transmembrane protein 205	2	0.8241	1.1169
652	5.85	5.87	23.2	DUS3_HUMAN	SUMO-conjugating enzyme UBC9	1	0.8241	0.912
334	11.74	11.78	35.3	DX39B_HUMAN	Peroxisomal acyl-coenzyme A oxidase 1	6	0.8318	1.028
186	18.96	19.76	12.8	DYHC1_HUMAN	Cytosolic non-specific dipeptidase	29	0.8318	0.929
935	3.43	3.5	12.9	DYN2_HUMAN	Collagen alpha-2(VI) chain	18	0.8318	1.0965
1109	2.01	2.07	6.7	E41L2_HUMAN	DDRGK domain-containing protein 1	1	0.8318	1.1695
263	14.54	14.6	39	ECH1_HUMAN	Filamin-B	74	0.8318	1.3183
48	43.62	43.88	62.1	ECHA_HUMAN	Glutaryl-CoA dehydrogenase, mitochondrial	4	0.8318	0.955
61	39.1	39.1	62.7	ECHB_HUMAN	Glutaredoxin-3	1	0.8318	1.0965
658	5.75	5.75	41.8	ECHD2_HUMAN	Heterogeneous nuclear ribonucleoprotein H	10	0.8318	0.9638
467	8.04	8.06	48.2	ECHD3_HUMAN	Histidine-rich glycoprotein	3	0.8318	1.1482
120	26.28	26.28	54.1	ECHM_HUMAN	GTP-binding nuclear protein Ran	15	0.8318	1.5276
38	52.43	52.43	49	ECHP_HUMAN	GTP-binding protein SAR1a	3	0.8318	1.1066
876	4	4	20.9	ECI1_HUMAN	Translocon-associated protein subunit delta	3	0.8318	0.8472
345	11.46	11.51	23.9	ECI2_HUMAN	Thiosulfate sulfurtransferase	26	0.8318	0.6138
873	4	4.01	21	EDF1_HUMAN	Thrombospondin-2	6	0.8318	0.879
962	3.09	3.36	24.4	EF1B_HUMAN	Guanine nucleotide-binding protein G(i) subunit alpha-2	3	0.8395	1.1169
336	11.72	11.77	44.1	EF1D_HUMAN	Heterogeneous nuclear ribonucleoprotein Q	16	0.8395	0.8091
244	15.91	15.95	34.3	EF1G_HUMAN	Hypoxia up-regulated protein 1	19	0.8395	0.955
47	44.75	45.02	48	EF2_HUMAN	Acetolactate synthase-like protein	2	0.8395	1.1482
1184	2	2.04	9.9	EFGM_HUMAN	Guanylate kinase	2	0.8395	0.8954
1088	2.03	2.03	18.2	EFTS_HUMAN	Myosin-Ib	2	0.8395	0.7798
164	21.12	21.25	46	EFTU_HUMAN	NADH-cytochrome b5 reductase 3	15	0.8395	0.7244
677	5.43	5.46	10.1	EHD1_HUMAN	transhydrogenase, mitochondrial	32	0.8395	0.955
951	3.21	4.95	21.6	EHD2_HUMAN	Membrane-associated progesterone receptor component 2	2	0.8395	1.1482
1264	2	2.01	27.4	EIF1B_HUMAN	RNA-binding protein Raly	2	0.8395	0.9638
404	9.67	10.11	21.4	EIF3A_HUMAN	Phosphoserine aminotransferase	6	0.8395	0.8091
528	7.06	7.12	13.1	EIF3B_HUMAN	Splicing factor 3A subunit 2	1	0.8395	1.0965
1039	2.28	2.28	11.5	EIF3D_HUMAN	WD40 repeat-containing protein SMU1	2	0.8395	0.7112
808	4.03	4.03	26.3	EIF3F_HUMAN	Transmembrane emp24 domain-containing protein 9	5	0.8395	1.0471
806	4.03	4.05	17.2	EIF3I_HUMAN	Aminopeptidase N	4	0.8472	0.9908
932	3.45	3.49	9.9	EIF3L_HUMAN	AP-2 complex subunit mu	1	0.8472	1.2706
602	6.04	6.04	24.2	ELAV1_HUMAN	Macrophage-capping protein	4	0.8472	1.1376
1337	2	2	18.8	ELOC_HUMAN	Cathepsin D	31	0.8472	1.0375
846	4	4.06	15	EMAL4_HUMAN	Caveolin-1	1	0.8472	1.2942
891	4	4	17.3	EMD_HUMAN	Cofilin-1	21	0.8472	0.9462
313	12.53	12.56	17.9	EMIL1_HUMAN	DnaJ homolog subfamily A member 1	4	0.8472	0.6194
33	56.45	56.59	84.6	ENOA_HUMAN	Ectonucleoside triphosphate diphosphohydrolase 5	3	0.8472	1.2359
20	67.76	67.9	50.4	ENPL_HUMAN	Complement factor H-related protein 2	1	0.8472	0.9638
983	2.85	2.86	7	ENTP5_HUMAN	Histone H4	44	0.8472	0.7112
809	4.02	10.25	21.5	EPIPL_HUMAN	Eukaryotic translation initiation factor 1A, Y-chromosomal	1	0.8472	1.2023
823	4.01	4.06	7	ERAP1_HUMAN	Eukaryotic translation initiation factor 6	2	0.8472	1.028
814	4.02	4.05	11.3	ERG7_HUMAN	Serine/threonine-protein kinase MRCK beta	1	0.8472	0.9462
667	5.6	5.65	15	ERLN1_HUMAN	Phosphoglucomutase-1	8	0.8472	0.8872
610	6.02	6.02	32.6	ERP29_HUMAN	26S protease regulatory subunit 6A	10	0.8472	0.9376
399	9.73	9.73	19.5	ERP44_HUMAN	Proteasome subunit alpha type-1	9	0.8472	0.9462
456	8.16	8.18	29.1	ES1_HUMAN	Proteasome subunit beta type-3	3	0.8472	1.3932
29	60.96	61.04	74.1	EST1_HUMAN	Putative adenosylhomocysteinase 3	1	0.8472	0.955
173	20.22	22.73	33.1	EST2_HUMAN	Spectrin beta chain, brain 1	45	0.8472	1.1169
593	6.07	6.08	30.1	ESTD_HUMAN	Peroxisomal acyl-coenzyme A oxidase 2	2	0.8551	1.0471
450	8.29	8.35	12.1	ESYT1_HUMAN	60 kDa heat shock protein, mitochondrial	124	0.8551	0.879
172	20.25	20.25	56.2	ETFA_HUMAN	ATP-dependent RNA helicase DDX1	4	0.8551	0.8091
190	18.57	18.62	54.5	ETFB_HUMAN	Mitochondrial dicarboxylate carrier	4	0.8551	0.9204
393	9.88	10.01	16.7	ETFD_HUMAN	Dual specificity protein phosphatase 23	4	0.8551	1
400	9.7	20.04	23	EZRI_HUMAN	rRNA 2'-O-methyltransferase fibrillarin	6	0.8551	1.406
428	8.87	8.9	22	F10A1_HUMAN	78 kDa glucose-regulated protein	103	0.8551	0.8017
1406	1.37	1.38	21.7	F136A_HUMAN	3-hydroxyacyl-CoA dehydratase 3	4	0.8551	1.1272
1383	1.68	1.68	30.5	F162A_HUMAN	Hemoglobin subunit delta	114	0.8551	0.8872
240	16	16.09	33.4	F16P1_HUMAN	Heat shock protein HSP 90-alpha	66	0.8551	1.0375
1398	1.48	3.79	16.5	F16P2_HUMAN	Integrin beta-1	2	0.8551	1
1256	2	2.01	7.7	FA98A_HUMAN	NADH dehydrogenase [ubiquinone] iron-sulfur protein 2, mitochondrial	5	0.8551	1.5136
122	26.03	26.08	49.4	FAAA_HUMAN	NADH dehydrogenase [ubiquinone] iron-sulfur protein 8, mitochondrial	1	0.8551	1.0864
211	17.66	17.66	91.3	FABPL_HUMAN	Na(+)/H(+) exchange regulatory cofactor NHE-RF3	8	0.8551	1.0765
1216	2	2.02	11.2	FACE1_HUMAN	Dolichyl-diphosphooligosaccharide--protein glycosyltransferase 48 kDa subunit	2	0.8551	1.1588
1058	2.1	2.1	15.6	FAH2A_HUMAN	Protein disulfide-isomerase A5	1	0.8551	1.0666
9	94.53	95.1	36.4	FAS_HUMAN	Proteasome subunit alpha type-7	7	0.8551	0.8318
824	4.01	4.05	13.4	FBLN1_HUMAN	60S ribosomal protein L27a	4	0.8551	1.5704
886	4	4	9.6	FBLN5_HUMAN	Activated RNA polymerase II transcriptional coactivator p15	5	0.8551	1.0666
530	7	7	38.6	FBRL_HUMAN	Vesicle-associated membrane protein-associated protein A	6	0.8551	1.0471
858	4	4.03	17.2	FETUA_HUMAN	Complement factor B	7	0.863	0.912
1284	2	2	12.8	FFR_HUMAN	Elongation factor 1-gamma	16	0.863	1.0375
1270	2	2.01	9.6	FHR2_HUMAN	Fatty acid-binding protein, liver	33	0.863	1.0666
41	46.76	47.49	37.8	FIBA_HUMAN	Farnesyl pyrophosphate synthase	6	0.863	0.8954
40	49.21	49.3	66.4	FIBB_HUMAN	Glutamate--cysteine ligase regulatory subunit	1	0.863	0.7178
55	40.8	40.95	55.4	FIBG_HUMAN	Haloacid dehalogenase-like hydrolase domain-containing protein 3	2	0.863	0.8954
7	102.3	102.33	33.7	FINC_HUMAN	Delta-aminolevulinic acid dehydratase	9	0.863	0.8091
1067	2.07	2.09	16.5	FIS1_HUMAN	Heterogeneous nuclear ribonucleoprotein L	8	0.863	1.2942
1028	2.41	2.43	8.5	FKB11_HUMAN	Vesicular integral-membrane protein VIP36	4	0.863	1
936	3.42	3.42	23.9	FKBP2_HUMAN	Microtubule-associated protein RP/EB family member 1	2	0.863	1.4322
779	4.11	4.5	25.5	FKBP3_HUMAN	Mitochondrial carrier homolog 2	5	0.863	0.8318
412	9.37	9.37	22.2	FKBP4_HUMAN	Propionyl-CoA carboxylase beta chain, mitochondrial	6	0.863	0.7727
1035	2.32	2.33	9.7	FLII_HUMAN	60S ribosomal protein L17	5	0.863	1.2589
12	85.98	86.19	32.2	FLNA_HUMAN	Valyl-tRNA synthetase	12	0.863	1.0765
13	80.76	85.33	34.4	FLNB_HUMAN	Tetranectin	1	0.863	1.0864
432	8.71	13.72	12.8	FLNC_HUMAN	THO complex subunit 4	1	0.863	1.0666
813	4.02	4.05	19.7	FLOT1_HUMAN	Mitochondrial import receptor subunit TOM70	5	0.863	1.2023
757	4.26	4.57	25.2	FLOT2_HUMAN	WD repeat-containing protein 1	8	0.863	1.2246
298	13.25	13.25	26.5	FMO3_HUMAN	Aldehyde dehydrogenase, mitochondrial	32	0.871	0.9817
595	6.05	6.05	18.2	FMO5_HUMAN	Beta-galactosidase	3	0.871	1.0093
881	4	4	16.5	FMOD_HUMAN	Citrate lyase subunit beta-like protein, mitochondrial	3	0.871	1.0186
1255	2	2.01	22	FN3K_HUMAN	Aldose 1-epimerase	3	0.871	1.0965
851	4	4.04	14.6	FPPS_HUMAN	Histone H1.5	8	0.871	1.6144
674	5.45	5.47	26.3	FRIL_HUMAN	High mobility group protein B1	9	0.871	1.3552
1388	1.61	1.62	12.8	FSCN1_HUMAN	Eukaryotic translation initiation factor 4 gamma 1	4	0.871	0.8472
408	9.49	9.57	26.8	FTCD_HUMAN	Interferon-induced transmembrane protein 3	2	0.871	1.1376
509	7.44	9.49	22.5	FUBP1_HUMAN	Leukocyte elastase inhibitor	11	0.871	1
358	10.91	11.48	16.5	FUBP2_HUMAN	Myosin-XVIIIa	4	0.871	1.5996
620	6	6.39	19.9	FUBP3_HUMAN	Cysteine desulfurase, mitochondrial	1	0.871	1.1588
796	4.04	4.09	20.8	FUCM_HUMAN	Dihydrolipoyllysine-residue acetyltransferase component of pyruvate dehydrogenase complex, mitochondrial	5	0.871	0.9817
131	24.8	24.85	39.6	FUMH_HUMAN	Pre-mRNA-processing factor 19	3	0.871	1.028
1030	2.39	2.39	20.3	FUS_HUMAN	Glycogen phosphorylase, brain form	7	0.871	1.0965
950	3.22	3.26	13.4	FXR1_HUMAN	60S ribosomal protein L4	6	0.871	1.7219
554	6.62	6.67	23.6	G3BP1_HUMAN	T-complex protein 1 subunit alpha	9	0.871	1.1066
17	72.79	72.79	88.4	G3P_HUMAN	Transitional endoplasmic reticulum ATPase	38	0.871	0.863
931	3.45	3.5	27.6	G6PD_HUMAN	Acetyl-CoA acetyltransferase, mitochondrial	40	0.871	0.6546
588	6.16	6.16	10.2	G6PE_HUMAN	Tropomodulin-3	2	0.871	0.912
92	32.04	32.18	54.5	G6PI_HUMAN	Voltage-dependent anion-selective channel protein 2	7	0.871	1.1588
135	24.54	24.6	50.6	GABT_HUMAN	3-hydroxyisobutyrate dehydrogenase, mitochondrial	10	0.879	0.929
1098	2.02	2.02	19.8	GALE_HUMAN	Argininosuccinate lyase	15	0.879	0.9204
322	12.19	12.19	25	GALK1_HUMAN	Flavin reductase	13	0.879	0.8166
807	4.03	4.03	24.3	GALM_HUMAN	Complement C1q subcomponent subunit B	2	0.879	1.0471
609	6.02	6.04	18.2	GALT_HUMAN	F-actin-capping protein subunit alpha-1	6	0.879	0.9908
56	40.07	40.13	34.1	GANAB_HUMAN	Complement component C9	4	0.879	1.0666
78	34.75	34.75	70.2	GATM_HUMAN	Carnitine O-palmitoyltransferase 2, mitochondrial	6	0.879	0.8241
546	6.74	7.78	23	GBLP_HUMAN	Casein kinase II subunit alpha	1	0.879	0.6918
1177	2	2.05	9.5	GBP2_HUMAN	Elongation factor 2	40	0.879	1.0186
751	4.3	4.35	20.6	GCDH_HUMAN	Rho GDP-dissociation inhibitor 1	9	0.879	0.9817
442	8.42	8.67	12.8	GCN1L_HUMAN	Methylmalonyl-CoA mutase, mitochondrial	5	0.879	0.7798
597	6.04	6.39	10.2	GDE_HUMAN	Major vault protein	11	0.879	0.7727
157	21.97	21.97	45.2	GDIB_HUMAN	Nicotinamide phosphoribosyltransferase	14	0.879	1.028
512	7.37	7.37	43.1	GDIR1_HUMAN	Non-POU domain-containing octamer-binding protein	14	0.879	1.028
394	9.86	9.86	25.7	GELS_HUMAN	Plasminogen activator inhibitor 1 RNA-binding protein	5	0.879	1.1588
567	6.35	6.37	23.3	GGH_HUMAN	Plectin	62	0.879	1.0471
848	4	4.05	21.8	GGT5_HUMAN	Peroxiredoxin-2	21	0.879	0.7047
1404	1.39	1.39	16.8	GHC2_HUMAN	Profilin-1	34	0.879	0.9462
387	10	10.08	19.7	GLGB_HUMAN	SAM domain and HD domain-containing protein 1	6	0.879	0.9462
113	27.77	27.77	42.6	GLNA_HUMAN	Splicing factor, proline- and glutamine-rich	17	0.879	1.0666
773	4.16	4.16	17.9	GLO2_HUMAN	Phenylalanyl-tRNA synthetase beta chain	5	0.879	0.6855
1183	2	2.04	21.5	GLRX3_HUMAN	Transaldolase	13	0.879	0.871
1143	2.01	2.01	19.1	GLRX5_HUMAN	X-ray repair cross-complementing protein 6	16	0.879	0.9462
232	16.21	16.24	26.3	GLU2B_HUMAN	ADP/ATP translocase 3	18	0.8872	1.2474
403	9.68	9.72	38.5	GLYAT_HUMAN	F-actin-capping protein subunit beta	2	0.8872	1.0093
687	5.21	7.43	19.5	GLYC_HUMAN	Eukaryotic translation initiation factor 3 subunit D	1	0.8872	0.8017
246	15.81	15.88	52	GLYM_HUMAN	Fructose-1,6-bisphosphatase isozyme 2	4	0.8872	1.2474
861	4	4.02	13.5	GNAI2_HUMAN	Protein disulfide-isomerase	95	0.8872	1.0093
1196	2	2.03	9.5	GNL3_HUMAN	RNA-binding protein with serine-rich domain 1	1	0.8872	1.1482
1140	2.01	2.01	7.8	GNMT_HUMAN	40S ribosomal protein S14	6	0.8872	0.8091
952	3.19	4.13	9.4	GOGB1_HUMAN	Aconitate hydratase, mitochondrial	21	0.8954	0.8166
1020	2.46	2.49	18.6	GPDA_HUMAN	Apolipoprotein C-II	5	0.8954	1.0568
995	2.67	2.67	32.5	GPX1_HUMAN	Actin-related protein 3	4	0.8954	1.028
923	3.52	3.52	15.5	GPX3_HUMAN	BAG family molecular chaperone regulator 2	1	0.8954	0.8472
199	18.25	18.29	53.4	GRHPR_HUMAN	Cathepsin G	3	0.8954	1.5276
43	45.92	45.95	49.9	GRP75_HUMAN	Cat eye syndrome critical region protein 5	4	0.8954	0.8551
30	58.93	65.61	61.8	GRP78_HUMAN	Probable serine carboxypeptidase CPVL	4	0.8954	0.9376
1084	2.03	2.04	26.7	GRPE1_HUMAN	Succinate dehydrogenase [ubiquinone] iron-sulfur subunit, mitochondrial	7	0.8954	1.028
1389	1.59	1.62	13.1	GSH0_HUMAN	HLA class II histocompatibility antigen, DR beta 5 chain	1	0.8954	1.0765
1038	2.28	2.29	14.6	GSHR_HUMAN	Enoyl-CoA hydratase domain-containing protein 3, mitochondrial	8	0.8954	0.6982
236	16.05	16.1	65.3	GSTA2_HUMAN	Enoyl-CoA hydratase, mitochondrial	29	0.8954	0.6194
231	16.22	16.23	62.8	GSTK1_HUMAN	Endoplasmic reticulum resident protein 29	7	0.8954	0.863
317	12.38	12.42	38.2	GSTO1_HUMAN	Ferritin light chain	8	0.8954	0.7586
1229	2	2.02	14.2	GSTT1_HUMAN	GrpE protein homolog 1, mitochondrial	2	0.8954	0.8551
1071	2.06	2.08	13.8	GT251_HUMAN	Core histone macro-H2A.2	10	0.8954	1.1695
1057	2.1	2.12	4.4	GTR2_HUMAN	Hydroxysteroid dehydrogenase-like protein 2	11	0.8954	0.9638
786	4.06	6.57	39.8	H15_HUMAN	Galectin-1	4	0.8954	1.3677
1148	2	28.6	73.1	H2A3_HUMAN	Microtubule-associated protein 4	2	0.8954	1.3062
516	7.27	11.59	28.8	H2AW_HUMAN	2-oxoglutarate dehydrogenase, mitochondrial	9	0.8954	0.9204
352	11.17	11.3	52.3	H2AZ_HUMAN	Proteasome subunit alpha type-6	5	0.8954	1.0186
159	21.56	21.64	76.2	H2B1K_HUMAN	26S proteasome non-ATPase regulatory subunit 12	1	0.8954	0.8551
791	4.05	21.05	76.2	H2B2E_HUMAN	Ras-related protein Rab-1A	6	0.8954	0.9638
717	4.66	4.69	17.7	HACD3_HUMAN	Synaptic vesicle membrane protein VAT-1 homolog	8	0.8954	1.3062
209	17.7	17.77	43.8	HAOX1_HUMAN	Vigilin	13	0.8954	0.9462
1275	2	2.01	5.7	HAX1_HUMAN	ATP-binding cassette sub-family D member 3	8	0.9036	1.0186
11	86.1	86.1	98.6	HBB_HUMAN	Alpha-actinin-1	38	0.9036	1.0864
754	4.29	50.1	98.6	HBD_HUMAN	Apolipoprotein A-I-binding protein	3	0.9036	0.879
1160	2	6.06	44.2	HBG2_HUMAN	ATP synthase subunit O, mitochondrial	19	0.9036	0.8954
283	14	14	65.1	HCD2_HUMAN	B-cell receptor-associated protein 31	4	0.9036	1.6444
215	17.42	17.42	57	HCDH_HUMAN	C4b-binding protein alpha chain	2	0.9036	1.3183
482	8	8.03	35	HDGF_HUMAN	Calumenin	3	0.9036	0.9462
1319	2	2	15.1	HDHD2_HUMAN	Cold-inducible RNA-binding protein	1	0.9036	0.929
1089	2.03	2.03	14.3	HDHD3_HUMAN	,N(G)-dimethylarginine dimethylaminohydrolase 1	8	0.9036	0.871
693	5.07	5.09	40.2	HEBP1_HUMAN	Desmoplakin	7	0.9036	0.9462
367	10.48	10.5	48.2	HEM2_HUMAN	ELAV-like protein 1	3	0.9036	0.7586
831	4.01	4.01	15.6	HEM6_HUMAN	Fructose-1,6-bisphosphatase 1	17	0.9036	0.8017
1004	2.6	2.6	18.2	HEMH_HUMAN	Peptidyl-prolyl cis-trans isomerase FKBP3	4	0.9036	1.1272
571	6.3	6.31	23.4	HEMO_HUMAN	Glycerol-3-phosphate dehydrogenase [NAD+], cytoplasmic	5	0.9036	0.8318
1072	2.05	2.08	9.7	HEXB_HUMAN	Heterogeneous nuclear ribonucleoprotein M	25	0.9036	1.0568
310	12.68	12.77	34.2	HGD_HUMAN	Lysophospholipase-like protein 1	4	0.9036	0.955
371	10.17	10.23	29.8	HIBCH_HUMAN	Obg-like ATPase 1	5	0.9036	1.1803
797	4.04	4.07	70.6	HINT1_HUMAN	Pyrroline-5-carboxylate reductase 1, mitochondrial	2	0.9036	0.871
615	6.01	6.63	55.8	HINT2_HUMAN	Puromycin-sensitive aminopeptidase	2	0.9036	0.9908
1165	2	4.04	16.2	HMCS1_HUMAN	40S ribosomal protein S27-like	3	0.9036	0.9638
51	42.37	42.43	57.9	HMCS2_HUMAN	Ubiquitin fusion degradation protein 1 homolog	2	0.9036	1.028
703	4.88	4.88	34	HMGB1_HUMAN	Vitamin D-binding protein	8	0.9036	1.1588
911	3.71	3.71	14.6	HMOX2_HUMAN	Aminoacylase-1	15	0.912	1.0093
651	5.89	8.31	25.2	HNRH1_HUMAN	Apolipoprotein B-100	18	0.912	0.9462
969	3.04	3.04	19.9	HNRH3_HUMAN	Catenin beta-1	9	0.912	0.9376
1286	2	2	8.3	HNRL1_HUMAN	Elongation factor 1-alpha 1	58	0.912	0.9727
605	6.03	6.05	13.1	HNRL2_HUMAN	Electron transfer flavoprotein subunit beta	20	0.912	0.631
429	8.83	8.85	23.4	HNRPF_HUMAN	Hydroxyacyl-coenzyme A dehydrogenase, mitochondrial	15	0.912	0.871
116	27.24	27.24	59.4	HNRPK_HUMAN	Mitochondrial inner membrane protein	17	0.912	1.0093
484	8	8.02	12.4	HNRPL_HUMAN	Lamin-B2	8	0.912	1.0666
93	31.8	32.03	43.3	HNRPM_HUMAN	Phytanoyl-CoA dioxygenase, peroxisomal	7	0.912	0.9638
182	19.32	19.48	38.2	HNRPQ_HUMAN	Pyridoxine-5'-phosphate oxidase	5	0.912	0.9376
526	7.07	13.2	28.3	HNRPR_HUMAN	Thioredoxin-dependent peroxide reductase, mitochondrial	20	0.912	0.8872
169	20.51	20.72	26.3	HNRPU_HUMAN	Proteasome subunit beta type-8	2	0.912	1.0375
553	6.64	6.7	22.6	HP1B3_HUMAN	Polymerase I and transcript release factor	3	0.912	0.9638
156	22.07	22.22	54.5	HPPD_HUMAN	Bifunctional purine biosynthesis protein PURH	11	0.912	0.9376
711	4.79	4.79	12	HRG_HUMAN	Heterogeneous nuclear ribonucleoproteins A2/B1	29	0.912	0.9204
99	30.72	58.88	50.1	HS90A_HUMAN	Beta-galactoside alpha-2,6-sialyltransferase 1	1	0.912	1.2134
32	58.14	64.2	55.3	HS90B_HUMAN	Thymosin beta-4	7	0.912	1.2023
323	12.15	12.18	23.9	HSDL2_HUMAN	Long-chain-fatty-acid--CoA ligase 4	7	0.9204	1.1912
360	10.77	10.82	14.8	HSP74_HUMAN	Acidic leucine-rich nuclear phosphoprotein 32 family member B	2	0.9204	1.2359
24	66.6	66.75	62.4	HSP7C_HUMAN	Actin-related protein 2/3 complex subunit 1B	4	0.9204	1.1482
98	30.98	30.98	85.4	HSPB1_HUMAN	Carbonic anhydrase 1	5	0.9204	1.3932
741	4.4	4.43	28.8	HSPB6_HUMAN	Clathrin heavy chain 1	36	0.9204	0.7727
968	3.04	3.06	26.9	HTAI2_HUMAN	Bifunctional coenzyme A synthase	2	0.9204	0.863
857	4	4.03	15.4	HTRA1_HUMAN	Coatomer subunit beta'	1	0.9204	0.9376
1112	2.01	2.05	11.6	HUTH_HUMAN	Catenin delta-1	10	0.9204	1
645	5.96	6.17	7.4	HUWE1_HUMAN	Dihydropteridine reductase	4	0.9204	1.0568
39	49.75	49.75	58.7	HYEP_HUMAN	Heterogeneous nuclear ribonucleoprotein D0	8	0.9204	1.5996
143	23.59	23.77	35.4	HYOU1_HUMAN	Mannosyl-oligosaccharide glucosidase	8	0.9204	1.2359
1390	1.59	1.61	14.3	I2BP2_HUMAN	NADH dehydrogenase [ubiquinone] iron-sulfur protein 3, mitochondrial	5	0.9204	0.9036
431	8.72	8.8	32.2	IC1_HUMAN	Protein-L-isoaspartate(D-aspartate) O-methyltransferase	2	0.9204	1.1066
1262	2	2.01	8.5	ICAM1_HUMAN	Peptidyl-tRNA hydrolase 2, mitochondrial	1	0.9204	1.0568
1063	2.08	2.08	16.1	IDH3A_HUMAN	Prothymosin alpha	6	0.9204	1.0765
920	3.55	3.55	20	IDH3B_HUMAN	Alpha-soluble NSF attachment protein	1	0.9204	0.7586
142	23.85	25.76	58.9	IDHC_HUMAN	Prostaglandin E synthase 3	3	0.9204	0.9817
123	25.81	25.93	53.3	IDHP_HUMAN	Prothrombin	4	0.9204	1.3305
1356	2	2	7	IDI1_HUMAN	Ubiquitin-conjugating enzyme E2 L3	3	0.9204	0.9727
1355	2	2	9.7	IF1AY_HUMAN	UDP-glucuronosyltransferase 2B4	9	0.9204	0.9462
793	4.05	4.12	20	IF2A_HUMAN	UDP-glucose 6-dehydrogenase	34	0.9204	0.7586
681	5.33	5.37	27.3	IF2G_HUMAN	ATP-citrate synthase	8	0.929	1.1588
214	17.53	17.53	45.8	IF4A1_HUMAN	Long-chain-fatty-acid--CoA ligase 1	15	0.929	0.9376
744	4.37	14.97	31.5	IF4A2_HUMAN	Adipocyte plasma membrane-associated protein	10	0.929	1.0864
522	7.16	11.17	33.1	IF4A3_HUMAN	Caldesmon	9	0.929	1.0666
1087	2.03	2.03	8.3	IF4B_HUMAN	Chloride intracellular channel protein 1	11	0.929	1.3183
701	4.9	5.01	13	IF4G1_HUMAN	Coatomer subunit alpha	9	0.929	1.0375
972	3.01	3.04	17.6	IF5_HUMAN	Cytochrome P450 3A5	6	0.929	1.3183
343	11.48	11.51	44.2	IF5A1_HUMAN	Cytochrome c oxidase subunit 7A2, mitochondrial	2	0.929	1.3677
1354	2	2	11.4	IF6_HUMAN	Peroxisomal 2,4-dienoyl-CoA reductase	2	0.929	1
941	3.36	3.36	18.8	IFM3_HUMAN	Destrin	1	0.929	0.9376
397	9.78	9.82	23.8	IGHA1_HUMAN	Dihydropyrimidinase	11	0.929	1.0765
97	31.21	31.28	71.8	IGHG1_HUMAN	Band 4.1-like protein 2	1	0.929	1.3183
469	8.03	17.03	54	IGHG2_HUMAN	Enoyl-CoA delta isomerase 1, mitochondrial	3	0.929	1.2134
340	11.67	11.69	22.6	IGHM_HUMAN	Elongation factor 1-delta	11	0.929	0.955
444	8.37	8.46	84.9	IGKC_HUMAN	Filamin-C	12	0.929	0.8241
1385	1.64	1.64	10.3	IGLL1_HUMAN	Gamma-glutamyl hydrolase	4	0.929	0.8872
702	4.9	4.9	30.4	IGLL5_HUMAN	Adenylate kinase 2, mitochondrial	18	0.929	0.929
235	16.12	16.12	42.5	ILEU_HUMAN	Nucleophosmin	20	0.929	0.7178
175	20.18	20.18	26.4	ILF3_HUMAN	Pyruvate dehydrogenase E1 component subunit beta, mitochondrial	11	0.929	0.9204
784	4.08	4.09	13	ILVBL_HUMAN	Protein disulfide-isomerase A4	40	0.929	0.9727
239	16	16.09	17.5	IMB1_HUMAN	Protoporphyrinogen oxidase	1	0.929	1.1803
405	9.57	9.57	20.8	IMDH2_HUMAN	Proline dehydrogenase 1, mitochondrial	1	0.929	0.6368
162	21.33	21.85	35.4	IMMT_HUMAN	Proteasome subunit alpha type-3	2	0.929	0.787
918	3.59	3.59	9.4	IPO4_HUMAN	Protein S100-A10	9	0.929	0.929
392	9.9	9.93	37.4	IPYR_HUMAN	Adenosylhomocysteinase	12	0.929	1.028
726	4.56	4.59	28.4	IPYR2_HUMAN	Septin-11	3	0.929	1.4322
534	6.95	7.01	10.9	IQGA1_HUMAN	Sialic acid synthase	3	0.929	1.2023
787	4.06	4.17	11.5	IQGA2_HUMAN	Transmembrane emp24 domain-containing protein 10	6	0.929	1.2134
487	8	8	37.1	ISOC2_HUMAN	Tropomyosin alpha-4 chain	23	0.929	1.1066
1261	2	2.01	5.3	ITB1_HUMAN	ATPase ASNA1	4	0.9376	0.9908
1081	2.03	2.05	11.2	ITIH1_HUMAN	C-1-tetrahydrofolate synthase, cytoplasmic	33	0.9376	0.7447
234	16.12	16.15	20.9	ITIH2_HUMAN	Carbonyl reductase [NADPH] 1	34	0.9376	0.912
1016	2.52	2.53	14.4	ITIH4_HUMAN	Charged multivesicular body protein 4b	3	0.9376	1.2023
1017	2.5	2.57	8.2	ITPR2_HUMAN	CDGSH iron-sulfur domain-containing protein 1	5	0.9376	1.0666
180	19.91	20.06	44.4	IVD_HUMAN	Cytochrome c oxidase subunit 6B1	2	0.9376	1.2023
1019	2.47	2.68	11.2	K0564_HUMAN	Endothelial differentiation-related factor 1	3	0.9376	0.929
45	45.15	45.3	70.2	K1C18_HUMAN	Glycine amidinotransferase, mitochondrial	31	0.9376	0.8091
207	17.98	18	42.3	K1C19_HUMAN	Hydroxyacylglutathione hydrolase, mitochondrial	4	0.9376	1.2246
618	6	9.81	28.6	K2C1_HUMAN	Histidine triad nucleotide-binding protein 2, mitochondrial	6	0.9376	0.9462
247	15.76	19.43	43.5	K2C7_HUMAN	Eukaryotic translation initiation factor 5	2	0.9376	1.6293
15	78.23	78.49	77.6	K2C8_HUMAN	Inorganic pyrophosphatase	10	0.9376	0.863
586	6.16	6.18	18.1	K6PL_HUMAN	Ketohexokinase	6	0.9376	0.9376
847	4	4.06	22.2	KAD1_HUMAN	Thymidylate kinase	1	0.9376	0.9817
185	19.15	19.21	64.4	KAD2_HUMAN	Lupus La protein	4	0.9376	1.6596
373	10.13	10.13	38.3	KAD3_HUMAN	Acyl-protein thioesterase 1	4	0.9376	0.9376
350	11.27	11.33	45.3	KAD4_HUMAN	U1 small nuclear ribonucleoprotein 70 kDa	3	0.9376	1.1169
1188	2	2.03	9.2	KANK2_HUMAN	Protein transport protein Sec31A	7	0.9376	1.0568
725	4.57	4.59	25.7	KCRB_HUMAN	Probable saccharopine dehydrogenase	5	0.9376	0.929
274	14.15	16.3	51	KCY_HUMAN	Serine/arginine-rich splicing factor 1	4	0.9376	1.1066
993	2.69	2.72	10	KDM1A_HUMAN	Serine/arginine-rich splicing factor 2	4	0.9376	1.0666
1010	2.55	2.55	25.9	KGUA_HUMAN	DNA-(apurinic or apyrimidinic site) lyase	7	0.9462	1.0471
573	6.27	6.3	30.5	KHDR1_HUMAN	Aspartyl/asparaginyl beta-hydroxylase	7	0.9462	0.7943
451	8.27	8.4	23.8	KHK_HUMAN	Beta-2-microglobulin	3	0.9462	0.9638
1397	1.49	1.54	7.2	KI13A_HUMAN	F-actin-capping protein subunit alpha-2	3	0.9462	1
734	4.45	4.53	13.3	KINH_HUMAN	Carbamoyl-phosphate synthase [ammonia], mitochondrial	315	0.9462	0.5649
1036	2.31	2.31	12.1	KNG1_HUMAN	Enoyl-CoA hydratase domain-containing protein 2, mitochondrial	5	0.9462	0.955
50	42.44	42.77	59.1	KPYM_HUMAN	Electron transfer flavoprotein-ubiquinone oxidoreductase, mitochondrial	7	0.9462	0.9376
242	15.95	21.27	43.9	KPYR_HUMAN	Glucosidase 2 subunit beta	17	0.9462	0.9817
1135	2.01	2.02	18.4	KTHY_HUMAN	Heterogeneous nuclear ribonucleoprotein R	11	0.9462	1.1376
1068	2.06	2.3	18.3	KTN1_HUMAN	KH domain-containing, RNA-binding, signal transduction-associated protein 1	6	0.9462	1.0568
1123	2.01	2.03	20.2	KYNU_HUMAN	Peroxiredoxin-1	35	0.9462	1.0568
737	4.42	4.49	15.9	LA_HUMAN	60S ribosomal protein L12	5	0.9462	1
1078	2.04	2.04	11.3	LACTB_HUMAN	Sarcosine dehydrogenase, mitochondrial	6	0.9462	1.0666
967	3.04	3.11	5	LAMA5_HUMAN	Structural maintenance of chromosomes protein 3	1	0.9462	0.9036
761	4.22	5.5	11.8	LAMB1_HUMAN	Sorbin and SH3 domain-containing protein 2	1	0.9462	1.3804
774	4.15	4.45	10.2	LAMB2_HUMAN	Stress-induced-phosphoprotein 1	10	0.9462	1.0765
672	5.5	5.6	9.9	LAMC1_HUMAN	T-complex protein 1 subunit eta	12	0.9462	0.9204
1041	2.27	2.28	8.6	LAMP1_HUMAN	3-mercaptopyruvate sulfurtransferase	15	0.9462	1.1376
1288	2	2	6.6	LARP4_HUMAN	V-type proton ATPase catalytic subunit A	2	0.9462	0.8091
290	13.74	13.74	40.2	LASP1_HUMAN	HLA class I histocompatibility antigen, B-59 alpha chain	3	0.955	0.8551
1097	2.02	2.02	15.2	LBP_HUMAN	Annexin A2	36	0.955	1.3428
925	3.49	3.53	26	LC7L2_HUMAN	ATP synthase subunit e, mitochondrial	3	0.955	1.1066
110	27.97	28.06	63.6	LDHA_HUMAN	Valacyclovir hydrolase	2	0.955	1.2134
845	4	4.07	19.2	LDHB_HUMAN	Clathrin light chain A	2	0.955	1.0666
1296	2	2	7.1	LDHD_HUMAN	Cytochrome P450 3A4	15	0.955	1.2134
570	6.31	6.32	34.1	LEG1_HUMAN	Glyoxylate reductase/hydroxypyruvate reductase	21	0.955	1.0186
540	6.84	6.84	23.2	LEG3_HUMAN	Heme-binding protein 1	4	0.955	1.2359
262	14.59	14.62	33.1	LEG4_HUMAN	Haptoglobin	11	0.955	1
1120	2.01	2.04	6.8	LG3BP_HUMAN	Mitogen-activated protein kinase 14	2	0.955	0.6368
1254	2	2.01	8.9	LGAT1_HUMAN	Poly(rC)-binding protein 1	6	0.955	1.0093
675	5.44	5.45	47.3	LGUL_HUMAN	Phosphoenolpyruvate carboxykinase [GTP], mitochondrial	37	0.955	0.955
765	4.21	4.22	18	LMAN1_HUMAN	Receptor expression-enhancing protein 6	5	0.955	1.028
468	8.04	8.05	21.9	LMAN2_HUMAN	Tropomyosin alpha-3 chain	16	0.955	0.9817
23	67.01	68.21	64.5	LMNA_HUMAN	Vinculin	29	0.955	0.955
138	24.25	24.73	39.4	LMNB1_HUMAN	Alcohol dehydrogenase class-3	7	0.9638	1.0093
395	9.85	10.04	22.3	LMNB2_HUMAN	Actin-related protein 2	9	0.9638	1.0666
305	12.99	13.66	28.5	LONM_HUMAN	BH3-interacting domain death agonist	4	0.9638	1.0666
133	24.59	24.95	25	LPPRC_HUMAN	ATP-dependent RNA helicase DDX3X	8	0.9638	0.8872
376	10.09	10.18	26.2	LRC47_HUMAN	Peroxisomal multifunctional enzyme type 2	55	0.9638	0.9727
1012	2.53	2.59	33.9	LRC59_HUMAN	Eukaryotic translation initiation factor 3 subunit L	3	0.9638	1.3804
965	3.05	3.06	4.2	LRP1_HUMAN	Ras GTPase-activating protein-binding protein 1	7	0.9638	1.0093
1282	2	2.01	16.7	LSM3_HUMAN	Ferrochelatase, mitochondrial	2	0.9638	0.9727
910	3.72	3.73	10.6	LSP1_HUMAN	Pyruvate kinase isozymes M1/M2	29	0.9638	1.0471
125	25.53	25.53	43.5	LUM_HUMAN	NADH-ubiquinone oxidoreductase 75 kDa subunit, mitochondrial	4	0.9638	1.0666
461	8.08	8.08	15.9	LYAG_HUMAN	Protein kinase C and casein kinase substrate in neurons protein 3	2	0.9638	0.871
790	4.06	4.06	30.4	LYPA1_HUMAN	Cytochrome b-c1 complex subunit 2, mitochondrial	20	0.9638	1.0471
971	3.02	3.02	25.1	LYPA2_HUMAN	40S ribosomal protein S19	6	0.9638	1.8365
710	4.79	4.81	33.8	LYPL1_HUMAN	Protein SET	7	0.9638	1.5276
740	4.41	4.46	23.6	M2GD_HUMAN	Aspartyl-tRNA synthetase, cytoplasmic	4	0.9638	0.9376
988	2.8	2.83	14	M2OM_HUMAN	Thrombospondin-1	4	0.9638	1.3305
1053	2.14	2.16	23.1	MANF_HUMAN	ADP/ATP translocase 1	13	0.9727	1.0864
1121	2.01	2.03	10.7	MAP1S_HUMAN	Serum albumin	182	0.9727	1.028
980	2.9	2.92	13.8	MAP4_HUMAN	Annexin A11	3	0.9727	1.0965
1238	2	2.01	11.3	MAPK2_HUMAN	ATP synthase subunit b, mitochondrial	9	0.9727	0.8318
584	6.17	6.2	41	MARCS_HUMAN	Copper transport protein ATOX1	3	0.9727	1.0765
1008	2.56	2.56	12.3	MARE1_HUMAN	Citrate synthase, mitochondrial	19	0.9727	0.9727
853	4	4.04	16.5	MAT2B_HUMAN	Filamin-A	71	0.9727	1.803
189	18.59	18.85	28.3	MATR3_HUMAN	Heterogeneous nuclear ribonucleoprotein U	19	0.9727	0.9462
1334	2	2	11	MBNL2_HUMAN	Adenylate kinase isoenzyme 1	2	0.9727	0.9462
458	8.15	8.17	18.8	MCCB_HUMAN	Leucine-rich PPR motif-containing protein, mitochondrial	22	0.9727	1.1695
708	4.8	4.89	20.2	MCM7_HUMAN	Lysosomal alpha-glucosidase	5	0.9727	0.9817
860	4	4.03	28.2	MCTS1_HUMAN	Myristoylated alanine-rich C-kinase substrate	7	0.9727	1.2023
204	18.04	18.17	35	MDHC_HUMAN	NEDD8	3	0.9727	0.8017
73	35.51	35.57	71.9	MDHM_HUMAN	Protein NipSnap homolog 3A	3	0.9727	1.1376
686	5.23	5.23	20.3	METK1_HUMAN	Alanyl-tRNA synthetase, cytoplasmic	5	0.9727	1.1272
1186	2	2.04	15.2	METK2_HUMAN	Glutaminyl-tRNA synthetase	10	0.9727	0.912
947	3.27	3.27	19.9	MGN_HUMAN	Transmembrane emp24 domain-containing protein 7	1	0.9727	0.9204
1318	2	2	19.7	MGST2_HUMAN	5'-AMP-activated protein kinase catalytic subunit alpha-1	1	0.9817	0.929
736	4.43	4.45	87	MIF_HUMAN	ATP synthase subunit g, mitochondrial	9	0.9817	0.8395
333	11.87	11.96	38.9	MIME_HUMAN	3'(2'),5'-bisphosphate nucleotidase 1	4	0.9817	1.1695
1015	2.52	3.34	12.8	MK01_HUMAN	Calreticulin	17	0.9817	1.0471
867	4	4.01	14.4	MK14_HUMAN	Delta(3,5)-Delta(2,4)-dienoyl-CoA isomerase, mitochondrial	16	0.9817	0.6855
380	10.02	10.09	50.6	ML12B_HUMAN	Elongation factor Tu, mitochondrial	23	0.9817	0.9462
107	29.06	29.17	42.1	MMSA_HUMAN	EH domain-containing protein 2	4	0.9817	1.0666
119	26.39	26.44	34.1	MOES_HUMAN	Peptidyl-prolyl cis-trans isomerase FKBP2	2	0.9817	0.9638
311	12.6	12.6	23.2	MOGS_HUMAN	Dimethylaniline monooxygenase [N-oxide-forming] 3	10	0.9817	1.3677
1285	2	2	9	MOV10_HUMAN	Glucose-6-phosphate isomerase	30	0.9817	1.2134
363	10.7	10.75	20.7	MPCP_HUMAN	Serine hydroxymethyltransferase, mitochondrial	17	0.9817	0.9462
1170	2	2.08	8.8	MRCKB_HUMAN	Uncharacterized protein KIAA0564	3	0.9817	1.6444
1352	2	2	11.9	MSRA_HUMAN	L-lactate dehydrogenase B chain	3	0.9817	1.1695
1232	2	2.01	18.7	MTA2_HUMAN	Myosin-Ic	3	0.9817	1.0666
657	5.76	5.76	17.2	MTCH2_HUMAN	tRNA (cytosine(34)-C(5))-methyltransferase	2	0.9817	0.8395
928	3.47	3.47	33.5	MTND_HUMAN	26S protease regulatory subunit 7	5	0.9817	1.1803
821	4.01	4.11	9	MTOR_HUMAN	RNA-binding protein 10	1	0.9817	0.8395
181	19.58	19.73	23.6	MTP_HUMAN	Protein transport protein Sec23A	10	0.9817	0.9204
812	4.02	4.07	12.1	MUTA_HUMAN	Serpin H1	25	0.9817	1.4191
282	14	14.13	22.7	MVP_HUMAN	SH3 domain-binding glutamic acid-rich-like protein 3	3	0.9817	1.028
572	6.27	6.4	18.3	MX1_HUMAN	Isoleucyl-tRNA synthetase, mitochondrial	7	0.9817	1.0186
792	4.05	5.73	14.7	MY18A_HUMAN	Tryptophanyl-tRNA synthetase, cytoplasmic	3	0.9817	0.9908
1310	2	2	27.2	MYCBP_HUMAN	Mitochondrial import inner membrane translocase subunit Tim13	4	0.9817	0.8954
53	41.05	59.66	36.3	MYH10_HUMAN	Heat shock protein 75 kDa, mitochondrial	18	0.9817	0.9376
499	7.67	26.88	25.6	MYH11_HUMAN	Tricarboxylate transport protein, mitochondrial	6	0.9817	0.955
273	14.15	27.97	32.6	MYH14_HUMAN	Aldehyde oxidase	10	0.9908	1.0765
2	172.01	172.1	58.7	MYH9_HUMAN	Fructose-bisphosphate aldolase C	5	0.9908	0.8472
280	14.05	14.05	65.6	MYL6_HUMAN	Calcium-binding mitochondrial carrier protein Aralar2	19	0.9908	1.0186
1156	2	8.8	45.4	MYL9_HUMAN	Peptidyl-prolyl cis-trans isomerase FKBP11	2	0.9908	1.2023
1024	2.43	2.49	10	MYO1B_HUMAN	Ig kappa chain V-III region NG9	3	0.9908	0.9638
599	6.04	6.09	15.2	MYO1C_HUMAN	Moesin	18	0.9908	1.0375
1037	2.29	2.33	14.3	MYO1D_HUMAN	Putative helicase MOV-10	1	0.9908	0.8872
994	2.68	2.72	7.2	MYO6_HUMAN	Pre-B-cell leukemia transcription factor-interacting protein 1	1	0.9908	0.929
885	4	4	61.5	NAA38_HUMAN	Prohibitin	31	0.9908	0.9727
389	10	10	35.4	NACA_HUMAN	60S ribosomal protein L13a	3	0.9908	1.8365
1370	1.86	2.02	16.2	NADC_HUMAN	40S ribosomal protein S10	8	0.9908	0.8872
576	6.22	6.36	29.2	NAKD1_HUMAN	Splicing factor 3B subunit 2	4	0.9908	1.2246
245	15.82	15.94	34	NAMPT_HUMAN	Sorcin	1	0.9908	0.912
226	16.56	16.6	40.5	NB5R3_HUMAN	Transmembrane emp24 domain-containing protein 2	1	0.9908	0.9727
1199	2	2.03	6.8	NCLN_HUMAN	Tumor protein D52	3	0.9908	1.1803
1317	2	2	8.3	NCOA5_HUMAN	Voltage-dependent anion-selective channel protein 3	8	0.9908	1.0375
228	16.48	16.48	39.4	NCPR_HUMAN	APOBEC1 complementation factor	3	1	0.955
195	18.34	18.38	67.8	NDKA_HUMAN	Short-chain specific acyl-CoA dehydrogenase, mitochondrial	4	1	0.6982
504	7.53	16.61	69.7	NDKB_HUMAN	Actin, aortic smooth muscle	123	1	1.2134
294	13.44	13.55	35.5	NDRG1_HUMAN	ATP synthase subunit gamma, mitochondrial	9	1	1.1272
890	4	4	12.7	NDRG2_HUMAN	Bcl-2-associated transcription factor 1	2	1	1.0765
1333	2	2	31.3	NDUA2_HUMAN	Coactosin-like protein	2	1	1.0375
1332	2	2	18.5	NDUA4_HUMAN	Elongation factor G, mitochondrial	1	1	1.1482
833	4.01	4.01	31	NDUA5_HUMAN	Eukaryotic translation initiation factor 1b	1	1	0.8472
1226	2	2.02	20.8	NDUA6_HUMAN	Eukaryotic translation initiation factor 3 subunit F	5	1	1.2023
634	6	6	27.3	NDUA9_HUMAN	Fructosamine-3-kinase	1	1	1.0093
1367	1.92	2	12.7	NDUAA_HUMAN	Importin subunit beta-1	10	1	1.0568
1295	2	2	24	NDUB4_HUMAN	NADPH--cytochrome P450 reductase	11	1	1.0186
1281	2	2.01	11.2	NDUB9_HUMAN	Nuclear mitotic apparatus protein 1	4	1	0.9817
742	4.4	4.42	15.3	NDUS1_HUMAN	Protein DJ-1	10	1	0.9376
683	5.3	5.3	16.6	NDUS2_HUMAN	Reticulocalbin-1	4	1	1.0765
485	8	8	32.6	NDUS3_HUMAN	Sideroflexin-1	11	1	0.912
1269	2	2.01	14.8	NDUS8_HUMAN	Beta-1-syntrophin	5	1	1.0765
420	9.14	9.16	26.1	NDUV2_HUMAN	Signal recognition particle 14 kDa protein	3	1	0.929
1048	2.21	2.23	44.4	NEDD8_HUMAN	3-ketoacyl-CoA thiolase, peroxisomal	36	1	1.0375
863	4	4.01	21.4	NEUA_HUMAN	Villin-1	7	1	1.0765
1077	2.04	2.06	17.1	NFS1_HUMAN	Actin-related protein 2/3 complex subunit 5	5	1.0093	1.1066
568	6.35	6.35	25	NH2L1_HUMAN	Calnexin	21	1.0093	1.1376
439	8.52	8.52	31.8	NHRF1_HUMAN	Ubiquinone biosynthesis monooxygenase COQ6	2	1.0093	1.4322
372	10.14	10.28	28.9	NHRF3_HUMAN	Probable ATP-dependent RNA helicase DDX5	8	1.0093	0.871
826	4.01	4.03	6.8	NID1_HUMAN	Galactose-1-phosphate uridylyltransferase	4	1.0093	0.9817
649	5.92	5.92	7.3	NID2_HUMAN	Histone H2A.Z	10	1.0093	1.5276
697	4.99	4.99	40.5	NIPS1_HUMAN	Coproporphyrinogen-III oxidase, mitochondrial	2	1.0093	0.8551
884	4	4	15.2	NIT2_HUMAN	Heterogeneous nuclear ribonucleoprotein U-like protein 2	5	1.0093	1.0471
106	29.27	29.36	39.3	NLTP_HUMAN	Nidogen-2	3	1.0093	0.9462
1066	2.07	2.12	18.6	NNMT_HUMAN	Polyadenylate-binding protein 4	8	1.0093	1.0965
1201	2	2.02	15.3	NOLC1_HUMAN	Cytochrome b-c1 complex subunit 8	4	1.0093	0.7798
213	17.56	19.91	50.3	NONO_HUMAN	Putative RNA-binding protein 3	2	1.0093	0.9727
775	4.14	4.17	14.7	NOP58_HUMAN	40S ribosomal protein S11	4	1.0093	1.556
524	7.12	7.14	22.5	NP1L1_HUMAN	Protein transport protein Sec24C	6	1.0093	1.1169
815	4.02	4.04	30.1	NP1L4_HUMAN	Succinate-semialdehyde dehydrogenase, mitochondrial	3	1.0093	1.0666
1029	2.39	2.44	13.3	NPL4_HUMAN	Bifunctional aminoacyl-tRNA synthetase	2	1.0093	1.1912
341	11.57	11.6	39.8	NPM_HUMAN	Vitamin K-dependent gamma-carboxylase	1	1.0093	0.9204
671	5.51	5.51	21.9	NPS3A_HUMAN	Allograft inflammatory factor 1	1	1.0186	1.2023
1287	2	2	17.3	NSF1C_HUMAN	Carbonic anhydrase 2	10	1.0186	0.9908
954	3.18	3.19	7	NSUN2_HUMAN	Cullin-associated NEDD8-dissociated protein 1	12	1.0186	1.2589
1351	2	2	9	NT5C_HUMAN	Cytochrome P450 2A6	3	1.0186	0.929
1372	1.82	2.07	15.5	NUBP2_HUMAN	Emerin	2	1.0186	1.1912
312	12.59	12.74	33	NUCB1_HUMAN	Far upstream element-binding protein 2	11	1.0186	1.0093
197	18.26	18.34	28.7	NUCL_HUMAN	Histidine ammonia-lyase	2	1.0186	1.028
1144	2.01	2.01	4.6	NUDT9_HUMAN	Galectin-3-binding protein	1	1.0186	1.3428
460	8.08	8.37	16.5	NUMA1_HUMAN	S-adenosylmethionine synthase isoform type-1	4	1.0186	0.9638
650	5.91	5.92	13	OAT_HUMAN	Interferon-induced GTP-binding protein Mx1	4	1.0186	0.597
1023	2.44	2.44	18.8	OCAD2_HUMAN	Oxysterol-binding protein 1	1	1.0186	0.9036
1242	2	2.01	12.1	ODBA_HUMAN	Phosphoglycerate mutase 1	15	1.0186	1.2359
331	11.94	12.01	14.9	ODO1_HUMAN	Polypyrimidine tract-binding protein 1	17	1.0186	1.0375
252	15.34	15.37	29.1	ODO2_HUMAN	60S ribosomal protein L6	9	1.0186	1.8707
479	8	8.06	22.1	ODP2_HUMAN	Sepiapterin reductase	9	1.0186	1.0666
998	2.65	2.65	26.7	ODPA_HUMAN	Talin-1	52	1.0186	0.5861
369	10.27	10.29	34.5	ODPB_HUMAN	UDP-glucuronosyltransferase 1-6	16	1.0186	0.8954
915	3.65	3.65	12.1	OFUT1_HUMAN	Acyl carrier protein, mitochondrial	2	1.028	0.9204
924	3.5	3.5	13.1	OLA1_HUMAN	UPF0568 protein C14orf166	5	1.028	1.0864
804	4.03	4.11	12.2	OPA1_HUMAN	Collagen alpha-1(I) chain	51	1.028	1.0375
561	6.41	6.41	10.5	OPLA_HUMAN	Collagen alpha-1(VI) chain	31	1.028	1.1588
1204	2	2.02	12.9	OS9_HUMAN	Cytoplasmic dynein 1 intermediate chain 2	1	1.028	0.8166
1080	2.03	2.05	10	OSBP1_HUMAN	Sorbitol dehydrogenase	30	1.028	1.2823
966	3.05	3.06	20	OST48_HUMAN	Galactokinase	9	1.028	0.9727
1350	2	2	7.5	OSTF1_HUMAN	Heat shock 70 kDa protein 1A/1B	71	1.028	1.1376
194	18.38	18.38	44.9	OTC_HUMAN	Matrin-3	15	1.028	1.3677
563	6.4	6.4	24	OTUB1_HUMAN	Omega-amidase NIT2	4	1.028	0.6026
1349	2	2	5.3	OVCA2_HUMAN	2-oxoisovalerate dehydrogenase subunit alpha, mitochondrial	1	1.028	0.8472
1248	2	2.01	8.8	OXLA_HUMAN	Platelet-activating factor acetylhydrolase IB subunit gamma	6	1.028	0.8472
953	3.19	3.19	12.2	P5CR1_HUMAN	Dolichyl-diphosphooligosaccharide--protein glycosyltransferase subunit 2	10	1.028	1.0666
497	7.73	7.74	15.6	P5CS_HUMAN	40S ribosomal protein S3a	6	1.028	1.2942
778	4.12	4.13	23.8	PA1B3_HUMAN	Sulfide:quinone oxidoreductase, mitochondrial	8	1.028	1.3183
629	6	6.03	19.8	PA2G4_HUMAN	Signal transducer and activator of transcription 1-alpha/beta	10	1.028	1
146	23.35	23.35	42.3	PABP1_HUMAN	Tubulin alpha-4A chain	56	1.028	0.8872
839	4	12.07	20.8	PABP4_HUMAN	Transcription elongation factor A protein 1	1	1.028	0.929
944	3.29	3.32	11.3	PACN3_HUMAN	Putative tropomyosin alpha-3 chain-like protein	12	1.028	0.9376
433	8.7	8.78	29	PAHX_HUMAN	Ubiquitin carboxyl-terminal hydrolase 5	7	1.028	0.929
453	8.23	8.23	30.9	PAIRB_HUMAN	Abhydrolase domain-containing protein 14B	5	1.0375	0.8091
1171	2	2.08	10.1	PAPS2_HUMAN	Very long-chain specific acyl-CoA dehydrogenase, mitochondrial	18	1.0375	1
411	9.37	9.37	62.4	PARK7_HUMAN	Short/branched chain specific acyl-CoA dehydrogenase, mitochondrial	10	1.0375	1.2474
225	16.57	16.82	18.5	PARP1_HUMAN	Alcohol dehydrogenase 1C	33	1.0375	1.1912
1241	2	2.01	7.7	PBIP1_HUMAN	Adrenodoxin, mitochondrial	2	1.0375	0.9204
937	3.4	3.41	12.5	PBLD_HUMAN	Retinal dehydrogenase 1	64	1.0375	0.7311
388	10	10	31.5	PCBP1_HUMAN	ATP-dependent Clp protease ATP-binding subunit clpX-like, mitochondrial	2	1.0375	0.9638
688	5.13	9.32	30.4	PCBP2_HUMAN	Cytoplasmic dynein 1 heavy chain 1	13	1.0375	1.3062
448	8.33	8.43	26.2	PCCA_HUMAN	ES1 protein homolog, mitochondrial	5	1.0375	1.3062
326	12.04	12.04	31.4	PCCB_HUMAN	Eukaryotic translation initiation factor 5A-1	15	1.0375	1.1066
85	33.17	33.17	41.9	PCKGM_HUMAN	Inter-alpha-trypsin inhibitor heavy chain H2	10	1.0375	0.9376
314	12.46	12.55	23.2	PDC6I_HUMAN	Poly [ADP-ribose] polymerase 1	9	1.0375	1.2823
640	6	6	47.1	PDCD6_HUMAN	40S ribosomal protein SA	18	1.0375	0.929
28	61.37	61.44	77.6	PDIA1_HUMAN	Threonyl-tRNA synthetase, mitochondrial	3	1.0375	0.8318
19	69.23	69.23	73.1	PDIA3_HUMAN	Tubulin beta-2C chain	90	1.0375	0.955
52	42.12	42.53	51.5	PDIA4_HUMAN	Transformer-2 protein homolog alpha	2	1.0375	0.8395
1060	2.08	2.11	9.1	PDIA5_HUMAN	UDP-glucuronosyltransferase 1-4	16	1.0375	1.1169
117	26.51	26.51	52.7	PDIA6_HUMAN	UTP--glucose-1-phosphate uridylyltransferase	23	1.0375	1.1912
1309	2	2	14.1	PDIP2_HUMAN	V-type proton ATPase subunit E 1	5	1.0375	0.9462
603	6.04	6.04	19.5	PDLI1_HUMAN	Voltage-dependent anion-selective channel protein 1	24	1.0375	1.2246
631	6	6.02	20.8	PDXK_HUMAN	14-3-3 protein eta	8	1.0471	0.912
870	4	4.01	26.9	PEA15_HUMAN	14-3-3 protein zeta/delta	20	1.0471	1.0765
104	29.55	29.55	89.3	PEBP1_HUMAN	Abhydrolase domain-containing protein 11	3	1.0471	0.8954
724	4.59	4.59	22.8	PECR_HUMAN	Collagen alpha-2(I) chain	33	1.0471	1.1482
633	6	6	25.6	PEDF_HUMAN	Catenin alpha-1	8	1.0471	0.9638
1034	2.33	2.83	12.9	PEPL_HUMAN	L-xylulose reductase	34	1.0471	1.0471
1200	2	2.03	7.5	PEPL1_HUMAN	17-beta-hydroxysteroid dehydrogenase 13	5	1.0471	0.9727
320	12.23	12.31	25.2	PERM_HUMAN	Spliceosome RNA helicase DDX39B	9	1.0471	1.0186
1237	2	2.01	13.2	PEX5_HUMAN	Elongation factor Ts, mitochondrial	1	1.0471	0.7798
386	10.01	10.01	33.5	PGAM1_HUMAN	Fibulin-5	2	1.0471	0.929
105	29.51	29.57	14.4	PGBM_HUMAN	Hemoglobin subunit gamma-2	12	1.0471	0.9036
438	8.54	8.54	29.7	PGES2_HUMAN	3-hydroxyacyl-CoA dehydrogenase type-2	9	1.0471	0.912
74	35.43	35.66	59.2	PGK1_HUMAN	Isopentenyl-diphosphate Delta-isomerase 1	1	1.0471	1.3804
346	11.46	11.5	27.6	PGM1_HUMAN	Nucleosome assembly protein 1-like 1	5	1.0471	0.929
664	5.63	5.63	24.6	PGRC1_HUMAN	Pyruvate dehydrogenase E1 component subunit alpha, somatic form, mitochondrial	3	1.0471	0.9727
1375	1.77	2.13	26	PGRC2_HUMAN	Programmed cell death 6-interacting protein	10	1.0471	1.4588
356	11.02	11.05	40	PGS1_HUMAN	Plastin-3	9	1.0471	1.0864
1299	2	2	10.6	PGS2_HUMAN	26S protease regulatory subunit 6B	8	1.0471	0.7244
121	26.04	26.15	68.8	PHB_HUMAN	40S ribosomal protein S16	6	1.0471	1.2134
208	17.88	18.03	56.9	PHB2_HUMAN	Protein S100-A4	1	1.0471	1.028
1331	2	2	6	PI42B_HUMAN	T-complex protein 1 subunit epsilon	12	1.0471	0.9638
929	3.47	3.47	26.4	PIMT_HUMAN	6-phosphogluconolactonase	6	1.0568	0.9638
810	4.02	7.6	16.4	PLAK_HUMAN	Alpha-aminoadipic semialdehyde synthase, mitochondrial	2	1.0568	1
10	92.95	94.19	38.3	PLEC_HUMAN	Fructose-bisphosphate aldolase A	18	1.0568	1.0666
577	6.22	6.25	18.8	PLIN2_HUMAN	Carcinoembryonic antigen-related cell adhesion molecule 8	1	1.0568	1
759	4.24	4.26	16.6	PLIN3_HUMAN	Cytochrome c1, heme protein, mitochondrial	12	1.0568	0.8954
1076	2.04	2.1	5.9	PLMN_HUMAN	Estradiol 17-beta-dehydrogenase 8	1	1.0568	0.9036
183	19.29	19.36	38.9	PLSL_HUMAN	Ezrin	13	1.0568	1.0864
619	6	9.54	24.4	PLST_HUMAN	Fumarylacetoacetase	19	1.0568	0.787
1293	2	2	21.9	PMVK_HUMAN	Far upstream element-binding protein 3	5	1.0568	1.2023
423	9.01	9.03	20.3	PNCB_HUMAN	Fucose mutarotase	2	1.0568	1.1376
705	4.85	4.85	24.5	PNPO_HUMAN	Mitochondrial glutamate carrier 2	1	1.0568	0.9727
422	9.08	9.11	29.3	PON1_HUMAN	Glutathione S-transferase omega-1	12	1.0568	1.0375
635	6	6	17.8	PON2_HUMAN	Ig kappa chain V-IV region B17	2	1.0568	1.028
46	44.95	45.08	44.5	POSTN_HUMAN	Lactoylglutathione lyase	6	1.0568	1.2706
746	4.37	4.39	17.4	PP1B_HUMAN	Polyadenylate-binding protein 1	18	1.0568	1.2589
1202	2	2.02	11.8	PP6R2_HUMAN	40S ribosomal protein S18	5	1.0568	1.5849
789	4.06	4.06	12.3	PPGB_HUMAN	Protein S100-A11	4	1.0568	1.0471
150	22.5	22.54	86.1	PPIA_HUMAN	T-complex protein 1 subunit theta	12	1.0568	1.028
168	20.57	20.97	65.7	PPIB_HUMAN	Protein TFG	1	1.0568	0.912
1168	2	2.59	33	PPIC_HUMAN	Acetyl-CoA acetyltransferase, cytosolic	5	1.0568	0.8551
1236	2	2.01	11.7	PPOX_HUMAN	Mitochondrial import receptor subunit TOM6 homolog	1	1.0568	1.0093
124	25.76	25.76	56.8	PRDX1_HUMAN	V-type proton ATPase subunit B, brain isoform	4	1.0568	0.9908
361	10.75	16.97	49.5	PRDX2_HUMAN	Aspartate aminotransferase, cytoplasmic	12	1.0666	0.9727
254	15.21	15.21	46.5	PRDX3_HUMAN	NADPH:adrenodoxin oxidoreductase, mitochondrial	2	1.0666	1.1588
421	9.09	15.08	33.2	PRDX4_HUMAN	Phosphoacetylglucosamine mutase	2	1.0666	1.028
281	14.05	14.05	43.9	PRDX5_HUMAN	Adenylyl cyclase-associated protein 1	11	1.0666	1.1066
100	30.64	30.64	75	PRDX6_HUMAN	Cystathionine gamma-lyase	3	1.0666	1.0568
820	4.01	4.21	10.8	PREB_HUMAN	Dynamin-1-like protein	6	1.0666	1.1376
139	24.11	24.11	42.7	PRELP_HUMAN	Glutaredoxin-related protein 5, mitochondrial	2	1.0666	0.8872
362	10.74	11.21	10.9	PRKDC_HUMAN	Golgin subfamily B member 1	2	1.0666	0.9462
1113	2.01	2.05	13	PROD_HUMAN	Acyl-CoA:lysophosphatidylglycerol acyltransferase 1	1	1.0666	1.406
284	13.94	13.94	65.7	PROF1_HUMAN	Ribose-phosphate pyrophosphokinase 1	2	1.0666	0.9817
1043	2.26	2.26	13.5	PRP19_HUMAN	60S ribosomal protein L22	3	1.0666	0.9638
855	4	4.04	13.8	PRPS1_HUMAN	Sorting nexin-2	2	1.0666	0.9638
475	8.01	8.14	21.9	PRS10_HUMAN	Long-chain-fatty-acid--CoA ligase 5	9	1.0765	1.1912
1164	2	4.05	15.7	PRS4_HUMAN	Actin-related protein 2/3 complex subunit 2	4	1.0765	1.0568
277	14.06	14.25	26.9	PRS6A_HUMAN	ATP synthase subunit delta, mitochondrial	11	1.0765	0.9817
539	6.85	6.91	23.4	PRS6B_HUMAN	Formimidoyltransferase-cyclodeaminase	9	1.0765	1.1695
690	5.12	5.25	19.2	PRS7_HUMAN	Homogentisate 1,2-dioxygenase	13	1.0765	0.929
767	4.2	4.22	21.2	PRS8_HUMAN	Heat shock 70 kDa protein 4	6	1.0765	1.0186
1268	2	2.01	10.6	PRTN3_HUMAN	Macrophage migration inhibitory factor	15	1.0765	1.2023
1133	2.01	2.02	6.3	PSA_HUMAN	Mitochondrial peptide methionine sulfoxide reductase	1	1.0765	0.9817
663	5.69	5.73	47.2	PSA1_HUMAN	Protein NDRG1	8	1.0765	1.1588
329	12	12	46.2	PSA2_HUMAN	Nicotinamide N-methyltransferase	2	1.0765	0.955
1128	2.01	2.03	18.8	PSA3_HUMAN	Nucleosome assembly protein 1-like 4	4	1.0765	0.9638
970	3.02	3.04	13	PSA4_HUMAN	5-oxoprolinase	4	1.0765	1.1066
974	2.97	2.98	33.6	PSA5_HUMAN	Protein phosphatase 1 regulatory subunit 7	3	1.0765	1.028
692	5.09	5.1	21.1	PSA6_HUMAN	Ribonucleoprotein PTB-binding 1	1	1.0765	0.879
459	8.12	8.23	43.2	PSA7_HUMAN	60S ribosomal protein L3	7	1.0765	1.3932
1219	2	2.02	18	PSB10_HUMAN	Tubulin gamma-2 chain	2	1.0765	0.9727
945	3.29	3.29	13.7	PSB3_HUMAN	Toll-interacting protein	4	1.0765	1.0666
581	6.19	6.2	41.7	PSB4_HUMAN	Tropomyosin alpha-1 chain	19	1.0765	1.0864
832	4.01	4.01	14.1	PSB8_HUMAN	Thioredoxin reductase 1, cytoplasmic	5	1.0765	0.929
1055	2.12	2.14	19	PSD10_HUMAN	Thioredoxin domain-containing protein 12	3	1.0765	0.955
447	8.34	8.38	33.2	PSD11_HUMAN	14-3-3 protein gamma	11	1.0864	0.929
1190	2	2.03	11.8	PSD12_HUMAN	Serine/threonine-protein phosphatase 2A 65 kDa regulatory subunit A alpha isoform	7	1.0864	1.0568
827	4.01	4.03	20.1	PSD7_HUMAN	Complement C3	47	1.0864	1.2474
1018	2.49	2.51	14.2	PSDE_HUMAN	Sterol 26-hydroxylase, mitochondrial	5	1.0864	0.9817
694	5.04	5.1	6.7	PSMD1_HUMAN	Calpain small subunit 1	5	1.0864	1.3305
569	6.34	6.44	15.4	PSMD2_HUMAN	Dual specificity protein phosphatase 3	3	1.0864	1.1588
413	9.3	9.45	25.4	PSMD5_HUMAN	EH domain-containing protein 1	3	1.0864	1.1066
646	5.96	6.06	11.3	PSMD6_HUMAN	Glutathione reductase, mitochondrial	2	1.0864	0.8241
316	12.4	12.45	61	PSME1_HUMAN	NSFL1 cofactor p47	1	1.0864	0.9036
533	6.96	7.01	39.8	PSME2_HUMAN	Pyridoxal kinase	4	1.0864	1.1376
152	22.23	22.29	46.3	PTBP1_HUMAN	Peroxiredoxin-5, mitochondrial	18	1.0864	1.4454
669	5.52	5.57	20.1	PTGR1_HUMAN	Ras-related protein Rab-14	1	1.0864	1.1588
1364	2	2	8.4	PTH2_HUMAN	40S ribosomal protein S28	3	1.0864	0.955
591	6.1	6.1	35.1	PTMA_HUMAN	Single-stranded DNA-binding protein, mitochondrial	2	1.0864	1.0186
625	6	6.05	19.8	PTN11_HUMAN	Erythrocyte band 7 integral membrane protein	3	1.0864	1.0471
917	3.61	3.64	25.6	PTRF_HUMAN	Ubiquitin-conjugating enzyme E2 N	4	1.0864	1.0186
1315	2	2	6	PUR1_HUMAN	Ubiquitin carboxyl-terminal hydrolase 14	2	1.0864	1
666	5.61	5.64	10.3	PUR2_HUMAN	Vasodilator-stimulated phosphoprotein	3	1.0864	1.2474
304	13.05	13.12	26.2	PUR9_HUMAN	Acylamino-acid-releasing enzyme	1	1.0965	0.9908
1381	1.68	1.7	6.1	PXMP4_HUMAN	Beta-2-glycoprotein 1	2	1.0965	1.3804
49	42.76	42.85	35.7	PYC_HUMAN	Ester hydrolase C11orf54	4	1.0965	1.0864
466	8.04	8.12	20.2	PYGB_HUMAN	Coatomer subunit gamma	7	1.0965	1
337	11.71	11.88	25.6	PYGL_HUMAN	Copine-1	5	1.0965	1.0765
200	18.25	18.26	39.8	QCR1_HUMAN	Erlin-1	4	1.0965	1.0093
202	18.17	18.17	49.2	QCR2_HUMAN	Flotillin-1	3	1.0965	0.9908
819	4.02	4.02	55	QCR6_HUMAN	Fascin	3	1.0965	0.8318
424	8.96	8.96	66.7	QCR7_HUMAN	Histidine triad nucleotide-binding protein 1	6	1.0965	1.2359
1100	2.02	2.02	46.3	QCR8_HUMAN	Eukaryotic translation initiation factor 2 subunit 1	3	1.0965	0.9817
176	20.12	20.12	55	QOR_HUMAN	Inositol 1,4,5-trisphosphate receptor type 2	2	1.0965	1.1695
1291	2	2	21.9	RAB14_HUMAN	Nidogen-1	2	1.0965	1.0186
500	7.65	7.72	42.4	RAB1A_HUMAN	Programmed cell death protein 6	7	1.0965	1.2589
777	4.12	4.16	26.9	RAB2A_HUMAN	Probable aminopeptidase NPEPL1	1	1.0965	1.1695
719	4.62	4.65	29.2	RAB5C_HUMAN	Phosphoglycerate kinase 1	47	1.0965	1.3428
1003	2.6	2.63	21.3	RAB7A_HUMAN	Regucalcin	3	1.0965	0.9727
837	4	15.94	26.4	RADI_HUMAN	SEC23-interacting protein	2	1.0965	1.0186
1126	2.01	2.03	14.6	RALB_HUMAN	Phosphatidylinositide phosphatase SAC1	1	1.0965	1.4454
1192	2	2.03	21.2	RALY_HUMAN	Mu-crystallin homolog	1	1.1066	0.6368
222	16.79	16.83	63	RAN_HUMAN	D-dopachrome decarboxylase	26	1.1066	0.9908
1260	2	2.01	7.8	RAVR1_HUMAN	Heme oxygenase 2	3	1.1066	0.9727
1203	2	2.02	7.5	RB12B_HUMAN	Heat shock protein beta-6	4	1.1066	0.9036
1174	2	2.06	8.5	RBM10_HUMAN	Lymphocyte-specific protein 1	2	1.1066	0.8472
880	4	4	40.8	RBM3_HUMAN	UV excision repair protein RAD23 homolog B	8	1.1066	1.0375
1253	2	2.01	32.2	RCL_HUMAN	Ribonuclease inhibitor	2	1.1066	0.9036
555	6.6	6.62	23	RCN1_HUMAN	60S ribosomal protein L13	5	1.1066	1.2589
560	6.46	6.46	23	RD23B_HUMAN	Vesicle-trafficking protein SEC22b	4	1.1066	0.9376
1386	1.63	1.63	19.6	RDH16_HUMAN	Long-chain-fatty-acid--CoA ligase 3	4	1.1169	1.2134
1117	2.01	2.04	10.5	RECQ1_HUMAN	AH receptor-interacting protein	2	1.1169	0.912
1027	2.43	2.44	17.9	REEP6_HUMAN	Alpha-2-macroglobulin receptor-associated protein	3	1.1169	1.0471
976	2.96	2.98	3.8	RENT1_HUMAN	Annexin A7	2	1.1169	1.3932
949	3.25	3.25	22.9	RET4_HUMAN	Actin-related protein 2/3 complex subunit 4	3	1.1169	0.955
997	2.66	2.66	17.4	RGN_HUMAN	Transcription factor BTF3	3	1.1169	1.0864
1252	2	2.01	8.7	RINI_HUMAN	Putative ATP-dependent Clp protease proteolytic subunit, mitochondrial	3	1.1169	0.955
776	4.13	4.15	21.7	RL10A_HUMAN	Cytochrome P450 2D6	3	1.1169	1
483	8	8.03	24.2	RL12_HUMAN	Estradiol 17-beta-dehydrogenase 11	8	1.1169	1.2823
735	4.44	4.48	29.6	RL13A_HUMAN	Putative RNA-binding protein Luc7-like 2	2	1.1169	1.2589
750	4.32	4.33	32.1	RL14_HUMAN	NADH dehydrogenase [ubiquinone] 1 beta subcomplex subunit 4	1	1.1169	1.028
589	6.14	6.16	32.6	RL17_HUMAN	Nodal modulator 3	2	1.1169	0.9727
1280	2	2.01	11.9	RL21_HUMAN	Stomatin-like protein 2	8	1.1169	0.8472
1090	2.03	2.03	25.8	RL22_HUMAN	Torsin-1A-interacting protein 1	2	1.1169	1.1803
739	4.42	4.42	30	RL23_HUMAN	Tripeptidyl-peptidase 1	17	1.1169	1.2023
1069	2.06	2.1	32.1	RL23A_HUMAN	Uncharacterized protein C2orf72	1	1.1272	1.2359
1380	1.71	1.71	18.6	RL26_HUMAN	Fibulin-1	4	1.1272	0.9638
728	4.49	4.49	27.7	RL27A_HUMAN	Stress-70 protein, mitochondrial	66	1.1272	0.5346
662	5.72	5.72	18.4	RL3_HUMAN	Inter-alpha-trypsin inhibitor heavy chain H4	2	1.1272	1.0864
1395	1.55	1.57	6.8	RL34_HUMAN	L-lactate dehydrogenase A chain	32	1.1272	1.0965
558	6.51	6.54	20.1	RL4_HUMAN	U6 snRNA-associated Sm-like protein LSm3	1	1.1272	0.8872
575	6.25	6.25	26.6	RL5_HUMAN	DNA replication licensing factor MCM7	3	1.1272	0.863
521	7.21	7.21	35.4	RL6_HUMAN	Microsomal glutathione S-transferase 2	2	1.1272	0.955
330	11.99	12.13	54.8	RL7_HUMAN	Proteasome subunit alpha type-4	3	1.1272	0.9204
582	6.17	6.22	32	RL7A_HUMAN	Radixin	12	1.1272	0.879
291	13.73	13.83	42.3	RLA0_HUMAN	Phenylalanyl-tRNA synthetase alpha chain	3	1.1272	0.955
177	20.1	20.1	91.3	RLA2_HUMAN	T-complex protein 1 subunit gamma	14	1.1272	1.1588
647	5.93	5.95	43.9	RM12_HUMAN	Ubiquitin-like modifier-activating enzyme 1	23	1.1272	0.9638
1308	2	2	24.1	RM14_HUMAN	Alpha-aminoadipic semialdehyde dehydrogenase	18	1.1376	0.7178
1307	2	2	9.8	RNPS1_HUMAN	NADH dehydrogenase [ubiquinone] 1 beta subcomplex subunit 9	1	1.1376	1.0471
743	4.39	4.45	13.9	RO60_HUMAN	Nucleolar protein 56	3	1.1376	0.9638
229	16.44	19.76	34.1	ROA1_HUMAN	H dehydrogenase [quinone] 1	3	1.1376	0.9638
91	32.07	32.13	63.7	ROA2_HUMAN	Regulator of nonsense transcripts 1	2	1.1376	1.3062
338	11.69	15.41	36	ROA3_HUMAN	40S ribosomal protein S25	6	1.1376	1.4191
990	2.76	2.76	17.5	ROAA_HUMAN	40S ribosomal protein S6	3	1.1376	1.5704
118	26.41	26.59	46.3	RPN1_HUMAN	Septin-2	6	1.1376	1.2359
355	11.07	11.1	22.8	RPN2_HUMAN	Septin-9	6	1.1376	1.2023
86	33.12	33.57	43.2	RRBP1_HUMAN	Tumor protein D54	3	1.1376	0.9817
525	7.1	7.16	46.7	RS10_HUMAN	Calcium-binding protein 39	1	1.1482	1
527	7.07	7.07	26	RS11_HUMAN	Cleavage and polyadenylation specificity factor subunit 7	1	1.1482	1.1066
1407	1.35	1.39	44.7	RS12_HUMAN	Flotillin-2	2	1.1482	0.9908
590	6.14	6.14	36.4	RS13_HUMAN	Eukaryotic translation initiation factor 4B	2	1.1482	0.9462
565	6.38	6.38	46.4	RS14_HUMAN	La-related protein 4	2	1.1482	0.8872
496	7.73	7.79	51.5	RS15A_HUMAN	Mitochondrial 2-oxoglutarate/malate carrier protein	2	1.1482	1.0965
1085	2.03	2.04	37	RS17_HUMAN	NADH dehydrogenase [ubiquinone] 1 alpha subcomplex subunit 2	1	1.1482	1.0666
587	6.16	6.16	43.4	RS18_HUMAN	Ras-related protein Rab-7a	5	1.1482	0.9908
661	5.72	5.74	52.4	RS19_HUMAN	RNA-binding protein 12B	1	1.1482	1.7378
723	4.59	4.59	39.6	RS2_HUMAN	RuvB-like 1	1	1.1482	0.9036
622	6	6.1	22.7	RS20_HUMAN	Septin-7	4	1.1482	1
749	4.35	4.35	24	RS25_HUMAN	Tubulin beta-6 chain	42	1.1482	1.1376
1347	2	2	20	RS26_HUMAN	Argininosuccinate synthase	20	1.1588	1.0093
301	13.12	13.22	65.4	RS27A_HUMAN	Cancer/testis antigen 47A	4	1.1588	0.8954
716	4.68	4.68	41.7	RS27L_HUMAN	Epimerase family protein SDR39U1	1	1.1588	0.9817
224	16.66	16.69	64.6	RS3_HUMAN	Guanine nucleotide-binding protein-like 3	1	1.1588	0.879
508	7.46	7.5	31.1	RS3A_HUMAN	Microtubule-associated protein 1S	1	1.1588	1.2589
309	12.79	12.85	47.5	RS4X_HUMAN	Dolichyl-diphosphooligosaccharide--protein glycosyltransferase subunit 1	20	1.1588	1.5417
1062	2.08	2.09	16.1	RS6_HUMAN	Selenoprotein O	1	1.1588	1.0093
365	10.56	10.58	60.8	RS7_HUMAN	Nucleoprotein TPR	5	1.1588	1.0186
542	6.81	6.81	29.3	RS8_HUMAN	Splicing factor U2AF 65 kDa subunit	2	1.1588	0.8551
957	3.12	3.16	42.3	RS9_HUMAN	Copine-3	1	1.1695	1.2023
979	2.92	2.92	20	RSMN_HUMAN	Dehydrogenase/reductase SDR family member 2	3	1.1695	1.5704
217	17.09	17.32	48.8	RSSA_HUMAN	Far upstream element-binding protein 1	5	1.1695	1
1329	2	2	11.2	RT18B_HUMAN	26S proteasome non-ATPase regulatory subunit 7	4	1.1695	1.2823
1346	2	2	16.5	RT36_HUMAN	40S ribosomal protein S8	4	1.1695	1.6749
695	4.99	5.08	19.8	RTCB_HUMAN	Reticulon-4	7	1.1695	0.9817
624	6	6.05	11.3	RTN4_HUMAN	Zinc transporter ZIP14	2	1.1695	0.9376
660	5.72	5.74	22.4	RU17_HUMAN	Sulfotransferase 1A1	8	1.1695	0.8551
1118	2.01	2.04	13.2	RUVB1_HUMAN	Transgelin	14	1.1695	1.2823
1345	2	2	18.8	S10A4_HUMAN	V-type proton ATPase subunit D	1	1.1695	0.871
628	6	6.04	53.6	S10AA_HUMAN	Proteasomal ubiquitin receptor ADRM1	2	1.1803	1.2023
828	4.01	4.03	33.3	S10AB_HUMAN	AP-2 complex subunit sigma	1	1.1803	1.2359
862	4	4.02	27.2	S10AC_HUMAN	,N(G)-dimethylarginine dimethylaminohydrolase 2	3	1.1803	1.1169
1279	2	2.01	15.5	S10AG_HUMAN	CAAX prenyl protease 1 homolog	1	1.1803	1.0568
493	7.83	7.91	30.3	S14L2_HUMAN	Heterochromatin protein 1-binding protein 3	10	1.1803	1.7701
930	3.46	3.65	6.8	S23IP_HUMAN	Kinesin-like protein KIF13A	1	1.1803	1.5417
543	6.8	6.82	12.5	S27A5_HUMAN	Tubulin beta chain	105	1.1803	1.2942
1259	2	2.01	11	S39AE_HUMAN	Cytochrome c oxidase subunit 2	6	1.1912	1.2823
1392	1.57	1.58	11.6	SAC1_HUMAN	Keratin, type II cytoskeletal 1	9	1.1912	0.955
237	16.02	16.06	30.6	SAHH_HUMAN	S-adenosylmethionine synthase isoform type-2	2	1.1912	1.4454
1051	2.15	2.16	10.6	SAHH3_HUMAN	Metastasis-associated protein MTA2	1	1.1912	1.0864
536	6.9	6.9	20	SAMH1_HUMAN	Antithrombin-III	16	1.2023	0.9727
673	5.48	5.48	21.5	SAMP_HUMAN	Dehydrogenase/reductase SDR family member 1	1	1.2023	0.9908
1052	2.14	2.16	9.9	SAP_HUMAN	Eukaryotic initiation factor 4A-I	18	1.2023	1.3428
769	4.18	4.18	16.2	SAR1A_HUMAN	KN motif and ankyrin repeat domain-containing protein 2	1	1.2023	1.1588
506	7.5	7.54	14.7	SARDH_HUMAN	Laminin subunit alpha-5	3	1.2023	1.6596
171	20.28	20.32	39	SBP1_HUMAN	ATP-dependent DNA helicase Q1	2	1.2023	0.9908
604	6.04	6.04	27.4	SC22B_HUMAN	Superoxide dismutase [Cu-Zn]	30	1.2023	1.5849
370	10.17	10.25	19.9	SC23A_HUMAN	Symplekin	1	1.2023	0.9817
933	3.44	3.47	6.6	SC24A_HUMAN	Tubulin alpha-1A chain	66	1.2023	0.9727
462	8.06	8.14	13.7	SC24C_HUMAN	Trans-2,3-enoyl-CoA reductase	3	1.2023	1.4588
556	6.58	6.61	12.5	SC31A_HUMAN	Actin-like protein 6A	1	1.2134	0.9817
1344	2	2	13.8	SCOC_HUMAN	Aldo-keto reductase family 1 member C3	51	1.2134	0.7047
1247	2	2.01	5.7	SEC63_HUMAN	SUN domain-containing protein 2	1	1.2134	0.631
1328	2	2	4.7	SEH1_HUMAN	Breakpoint cluster region protein	1	1.2246	1.1169
1212	2	2.02	9.9	SELO_HUMAN	Cold shock domain-containing protein E1	1	1.2246	1.3677
906	3.8	3.84	14	SEP11_HUMAN	Rab GDP dissociation inhibitor beta	22	1.2246	1.2474
626	6	6.05	28.8	SEPT2_HUMAN	Lysine-specific histone demethylase 1A	2	1.2246	1.4322
616	6.01	6.02	19.2	SEPT7_HUMAN	N-alpha-acetyltransferase 38, NatC auxiliary subunit	2	1.2246	1.2823
785	4.07	4.08	20.1	SEPT9_HUMAN	28S ribosomal protein S36, mitochondrial	2	1.2246	1.1588
958	3.12	3.15	24.6	SERC_HUMAN	Striatin	1	1.2246	1.803
128	25.26	25.36	47.6	SERPH_HUMAN	Complement component 1 Q subcomponent-binding protein, mitochondrial	8	1.2359	1.2589
419	9.17	9.17	33.1	SET_HUMAN	Collagen alpha-1(XVIII) chain	12	1.2359	1.1912
869	4	4.01	9.4	SF01_HUMAN	Alpha-crystallin B chain	7	1.2359	1.2359
1371	1.85	1.85	5.6	SF3A2_HUMAN	Delta-1-pyrroline-5-carboxylate synthase	5	1.2359	1.1803
689	5.13	5.73	12.1	SF3B2_HUMAN	Vacuolar protein sorting-associated protein 29	4	1.2359	1.2023
300	13.14	13.14	44.1	SFXN1_HUMAN	FACT complex subunit SSRP1	3	1.2474	1.2134
1343	2	2	14	SH3L1_HUMAN	Triosephosphate isomerase	48	1.2474	1.3932
868	4	4.01	36.6	SH3L3_HUMAN	UDP-glucose:glycoprotein glucosyltransferase 1	5	1.2474	0.9638
1409	1.34	1.36	8.1	SHC2_HUMAN	UPF0765 protein C10orf58	5	1.2589	1.6444
721	4.62	4.62	15	SIAS_HUMAN	Glucose-6-phosphate 1-dehydrogenase	7	1.2589	1.4322
1373	1.82	1.83	7.4	SIAT1_HUMAN	4-hydroxyphenylpyruvate dioxygenase	15	1.2589	0.7656
1093	2.02	2.07	12.2	SMC3_HUMAN	Serum paraoxonase/arylesterase 2	5	1.2589	1.1066
1046	2.22	2.22	28.6	SMD3_HUMAN	UPF0364 protein C6orf211	1	1.2706	1.3062
981	2.9	2.92	12.7	SMU1_HUMAN	Leucine-rich repeat-containing protein 59	3	1.2706	1.2823
1124	2.01	2.03	16.6	SNAA_HUMAN	Ubiquitin thioesterase OTUB1	7	1.2706	0.9817
62	38.84	38.84	34.5	SND1_HUMAN	Peptidyl-prolyl cis-trans isomerase C	2	1.2706	1.3428
529	7	7.02	17.1	SNTB1_HUMAN	60S ribosomal protein L14	7	1.2706	1.6293
856	4	4.03	13.7	SNX2_HUMAN	Sorting nexin-6	2	1.2706	1.0965
939	3.37	3.4	11.3	SNX6_HUMAN	Vacuolar protein sorting-associated protein 35	2	1.2706	1.2942
193	18.45	18.45	93.5	SODC_HUMAN	Lipopolysaccharide-binding protein	1	1.2823	0.9376
1342	2	2	10.8	SODE_HUMAN	Nucleolar and coiled-body phosphoprotein 1	2	1.2823	1.4859
1327	2	2	9.6	SORCN_HUMAN	ATP synthase subunit alpha, mitochondrial	85	1.2942	0.9036
342	11.51	11.6	36.4	SOX_HUMAN	Coatomer subunit delta	4	1.2942	0.6138
1278	2	2.01	10.6	SPCS2_HUMAN	GTP:AMP phosphotransferase, mitochondrial	7	1.2942	1.0186
1277	2	2.01	5.6	SPRC_HUMAN	Bifunctional 3'-phosphoadenosine 5'-phosphosulfate synthase 2	1	1.2942	1.0375
325	12.04	12.07	55.2	SPRE_HUMAN	Extracellular superoxide dismutase [Cu-Zn]	1	1.2942	1.3552
6	108.29	108.52	45.7	SPTA2_HUMAN	Ig lambda chain V-I region NEW	1	1.3062	1.3183
25	63.82	64.24	32.7	SPTB2_HUMAN	Proteasome subunit beta type-10	2	1.3062	1.2023
84	33.35	33.35	59.2	SPYA_HUMAN	39S ribosomal protein L14, mitochondrial	1	1.3062	1.6444
507	7.47	7.5	22.9	SQRD_HUMAN	Peptidyl-prolyl cis-trans isomerase A	45	1.3183	1.2823
1134	2.01	2.02	4.8	SRBS2_HUMAN	Heterogeneous nuclear ribonucleoprotein A1	19	1.3183	0.52
888	4	4	16.2	SRP14_HUMAN	Amidophosphoribosyltransferase	1	1.3305	1.1803
942	3.31	3.32	48	SRSF1_HUMAN	60S ribosomal protein L9	8	1.3305	1.556
794	4.05	4.05	46.6	SRSF2_HUMAN	Annexin A5	21	1.3428	1.0864
840	4	6.02	42.7	SRSF3_HUMAN	Leucyl-tRNA synthetase, cytoplasmic	2	1.3428	0.8166
621	6	6.25	44.1	SRSF7_HUMAN	Eukaryotic translation initiation factor 3 subunit A	7	1.3677	1.406
780	4.1	4.13	37.1	SRSF9_HUMAN	Kynureninase	1	1.3677	1.4859
745	4.37	4.48	28.4	SSBP_HUMAN	Ubiquitin carboxyl-terminal hydrolase 7	2	1.3677	1.1376
921	3.53	3.53	8.6	SSDH_HUMAN	Partner of Y14 and mago	1	1.3677	1.5276
902	3.88	3.88	23.1	SSRD_HUMAN	Cadherin-23	1	1.3804	1.1695
898	3.94	4	13.3	SSRP1_HUMAN	Heterogeneous nuclear ribonucleoprotein K	28	1.3804	1.0666
272	14.16	14.24	60.3	ST1A1_HUMAN	MAP kinase-activated protein kinase 2	1	1.3804	1.0375
257	14.97	15	39.3	ST2A1_HUMAN	Anterior gradient protein 2 homolog	2	1.3932	0.9817
227	16.49	16.53	26.4	STAT1_HUMAN	Malate dehydrogenase, cytoplasmic	15	1.3932	1.4454
324	12.13	12.16	26.3	STIP1_HUMAN	Protein-glutamine gamma-glutamyltransferase 2	24	1.3932	1.3677
1182	2	2.04	30.2	STMN1_HUMAN	Pigment epithelium-derived factor	4	1.406	1.2706
799	4.04	4.04	30.2	STOM_HUMAN	COP9 signalosome complex subunit 8	2	1.4191	1.5704
1206	2	2.02	14.6	STRN_HUMAN	Alpha-enolase	80	1.4191	0.5754
1218	2	2.02	22	STX8_HUMAN	Nascent polypeptide-associated complex subunit alpha	8	1.4191	1.1912
656	5.79	5.79	18.8	SUCA_HUMAN	Haloacid dehalogenase-like hydrolase domain-containing protein 2	2	1.4322	1.1272
285	13.93	14.1	37.3	SUCB2_HUMAN	Acyl-coenzyme A thioesterase 8	1	1.4454	0.9908
1403	1.4	1.41	8	SUN2_HUMAN	Laminin subunit gamma-1	4	1.4454	1.6293
531	6.98	6.98	17.2	SYDC_HUMAN	Phosphatidylinositol-5-phosphate 4-kinase type-2 beta	1	1.4588	1.888
755	4.29	4.3	16.4	SYDM_HUMAN	Peroxiredoxin-6	56	1.4588	0.8241
1209	2	2.02	11.3	SYEM_HUMAN	Mitochondrial import inner membrane translocase subunit TIM44	4	1.4723	1.9409
611	6.02	6.02	20.3	SYFA_HUMAN	Dihydrolipoyllysine-residue succinyltransferase component of 2-oxoglutarate dehydrogenase complex, mitochondrial	9	1.4859	1.1588
699	4.93	4.94	16	SYFB_HUMAN	Mitochondrial import receptor subunit TOM7 homolog	1	1.4859	1.1169
798	4.04	4.06	13.9	SYG_HUMAN	40S ribosomal protein S13	7	1.4997	1.3804
457	8.15	8.19	21.5	SYIM_HUMAN	4-aminobutyrate aminotransferase, mitochondrial	25	1.5417	1.2359
883	4	4	24.1	SYJ2B_HUMAN	Trifunctional enzyme subunit alpha, mitochondrial	57	1.5704	0.6546
987	2.81	2.85	7.7	SYLC_HUMAN	SHC-transforming protein 2	1	1.5704	1.5996
1376	1.77	1.8	7.3	SYMPK_HUMAN	Heterogeneous nuclear ribonucleoprotein A3	12	1.6293	1.2823
592	6.07	6.1	17.1	SYSC_HUMAN	Phenazine biosynthesis-like domain-containing protein	3	1.6749	1.6444
1094	2.02	2.04	17	SYSM_HUMAN	Peroxisomal targeting signal 1 receptor	1	1.7061	1.2246
722	4.59	4.65	15.1	SYTC_HUMAN	Proteasome subunit alpha type-5	4	1.7539	1.6596
1231	2	2.02	12.9	3HAO_HUMAN	Glutamine synthetase	40	0.3404	1.3677
1103	2.01	4.03	20.4	A1AG2_HUMAN	Hemoglobin subunit alpha	228	0.413	1.2706
1131	2.01	2.02	11.2	ABCF2_HUMAN	Kininogen-1	2	0.4831	0.6368
1402	1.43	1.43	7.8	ACD10_HUMAN	Astrocytic phosphoprotein PEA-15	2	0.5105	0.9036
1146	2	69.89	97.1	ACTB_HUMAN	Ig mu chain C region	10	0.5598	0.6792
18	69.81	69.9	97.1	ACTG_HUMAN	Small nuclear ribonucleoprotein Sm D3	4	0.5598	0.7244
830	4.01	4.02	22.6	AIBP_HUMAN	Probable 2-oxoglutarate dehydrogenase E1 component DHKTD1, mitochondrial	3	0.6081	0.8954
75	35.16	35.16	74.9	AK1C1_HUMAN	Methyltransferase-like protein 7B	2	0.6081	1.1588
1026	2.43	2.44	7.8	ANM5_HUMAN	Transforming growth factor-beta-induced protein ig-h3	24	0.6546	1.1695
1161	2	5	10	AP1B1_HUMAN	Heterogeneous nuclear ribonucleoprotein G	6	0.6668	1.2474
696	4.99	5.02	9.3	AP2B1_HUMAN	Probable D-lactate dehydrogenase, mitochondrial	1	0.6668	0.787
1158	2	8.06	27.2	ARK74_HUMAN	Ras-related protein Ral-B	2	0.6855	1.2942
1178	2	2.04	18.3	ARVC_HUMAN	Protein 4.1	2	0.6982	0.912
1377	1.77	1.78	6.1	ASGR2_HUMAN	E3 ubiquitin-protein ligase CHIP	1	0.6982	1.2134
1211	2	2.02	39.4	BR44_HUMAN	Ras-related protein Rab-2A	3	0.7244	1.0965
1272	2	2.01	10.6	C1QC_HUMAN	Probable ATP-dependent RNA helicase DDX17	17	0.7311	1.1482
698	4.95	4.97	38.9	CALM_HUMAN	Collagen alpha-1(XIV) chain	34	0.7379	0.5445
909	3.75	3.78	12.2	CAN1_HUMAN	Heat shock protein HSP 90-beta	74	0.7379	1.0666
1095	2.02	2.03	10.7	CARKD_HUMAN	40S ribosomal protein S12	5	0.7379	1.0864
1115	2.01	2.05	7.4	CC138_HUMAN	Peptidyl-prolyl cis-trans isomerase B	26	0.7447	0.9908
1292	2	2	8.1	CD97_HUMAN	Bile acyl-CoA synthetase	4	0.7447	0.9036
1082	2.03	2.05	39.1	CDN2B_HUMAN	Spectrin alpha chain, brain	87	0.7447	0.9638
1302	2	2	11.6	CE051_HUMAN	Nuclease-sensitive element-binding protein 1	4	0.7447	1.9588
1339	2	2	12	CH055_HUMAN	Tight junction protein ZO-1	2	0.7516	0.8472
1283	2	2	16.2	CHERP_HUMAN	Liver carboxylesterase 1	106	0.7586	0.7047
760	4.24	4.26	33.3	CHSP1_HUMAN	Phosphate carrier protein, mitochondrial	8	0.7586	0.7379
612	6.02	6.02	22.3	CJ058_HUMAN	U5 small nuclear ribonucleoprotein 200 kDa helicase	1	0.7586	0.9817
1122	2.01	2.03	22.4	CNNM3_HUMAN	Decorin	4	0.7656	1.0568
641	6	6	30.2	CNPY2_HUMAN	Phosphomevalonate kinase	1	0.7656	0.6252
1159	2	6.33	40.4	COF2_HUMAN	Bile salt sulfotransferase	16	0.7727	0.7586
443	8.41	8.47	14.2	COPG_HUMAN	Plasma protease C1 inhibitor	8	0.7798	0.8472
1197	2	2.03	16.8	COQ5_HUMAN	Nicotinate-nucleotide pyrophosphorylase [carboxylating]	1	0.7798	0.7727
1322	2	2	15.5	CQ062_HUMAN	Heterogeneous nuclear ribonucleoprotein F	9	0.7943	0.9462
1110	2.01	2.05	7.7	CSPG4_HUMAN	Protein FAM136A	1	0.8017	0.8551
892	4	4	21.9	CT47A_HUMAN	Protein FAM162A	3	0.8017	1.2023
1050	2.16	2.16	15.5	CTBP1_HUMAN	Fibromodulin	2	0.8017	1.2134
1106	2.01	2.1	9.2	DAPLE_HUMAN	GDP-fucose protein O-fucosyltransferase 1	3	0.8091	0.8318
1400	1.46	1.47	10	DBNL_HUMAN	Perilipin-3	3	0.8091	0.8472
426	8.9	8.92	36.1	DDAH1_HUMAN N(G)	Succinyl-CoA ligase [GDP-forming] subunit alpha, mitochondrial	3	0.8091	0.8166
1167	2	2.62	24.6	DDAH2_HUMAN N(G)	Seryl-tRNA synthetase, cytoplasmic	5	0.8091	0.8872
1193	2	2.03	7.8	DDX18_HUMAN	Alpha-1-acid glycoprotein 1	7	0.8166	1.028
1338	2	2	28.7	DEF3_HUMAN	Succinate dehydrogenase [ubiquinone] flavoprotein subunit, mitochondrial	10	0.8166	1.2359
1217	2	2.02	6.6	ECE1_HUMAN	Mitochondrial fission 1 protein	3	0.8318	0.5012
1086	2.03	2.03	17.2	EIF3G_HUMAN	Vimentin	122	0.8395	1.2823
738	4.42	4.48	19	ERF3A_HUMAN	Protein mago nashi homolog	3	0.8472	0.9817
1181	2	2.04	8.6	EXOC7_HUMAN	S-formylglutathione hydrolase	3	0.8551	0.8872
1382	1.68	1.69	19	F203B_HUMAN	Keratin, type II cytoskeletal 7	17	0.8551	1.2823
1263	2	2.01	6	FA12_HUMAN	Myosin light polypeptide 6	25	0.8551	0.9462
1207	2	2.02	6.3	FBLN2_HUMAN	Small nuclear ribonucleoprotein-associated protein N	2	0.8551	1.2942
871	4	4.01	13.4	FCL_HUMAN	Protein AMBP	2	0.863	0.7943
1172	2	2.07	14	FEN1_HUMAN	Dipeptidyl peptidase 1	2	0.863	0.955
1320	2	2	6.5	FOXK1_HUMAN	Glutathione peroxidase 1	3	0.871	1.0093
1215	2	2.02	3.9	GAK_HUMAN	6-phosphogluconate dehydrogenase, decarboxylating	9	0.879	0.929
1243	2	2.01	12.1	GLCTK_HUMAN	60S ribosomal protein L7a	5	0.879	2.2909
907	3.78	3.78	10.9	GLSK_HUMAN	Alcohol dehydrogenase 1A	45	0.8872	0.9036
1191	2	2.03	11.4	GNL1_HUMAN	60S acidic ribosomal protein P0	12	0.8872	1.3183
1099	2.02	2.02	22.2	GOSR2_HUMAN	Aldehyde dehydrogenase family 1 member L1	29	0.8954	0.5598
1149	2	14.46	33.9	H13_HUMAN	Isocitrate dehydrogenase [NADP], mitochondrial	35	0.8954	0.871
167	20.8	20.92	43.4	H14_HUMAN	Inter-alpha-trypsin inhibitor heavy chain H1	1	0.8954	0.3192
552	6.64	33.2	73.1	H2A2A_HUMAN	Lamin-B1	21	0.8954	1.2359
68	36.87	36.87	59.4	H2AX_HUMAN	Serine/threonine-protein phosphatase 6 regulatory subunit 2	1	0.8954	0.787
1154	2	9.31	61.8	H32_HUMAN	40S ribosomal protein S2	6	0.8954	0.9817
287	13.88	13.88	62.5	H33_HUMAN	Serine/arginine-rich splicing factor 7	4	0.8954	1.1376
94	31.74	31.74	81.6	H4_HUMAN	Thymidine phosphorylase	17	0.8954	0.955
4	124.83	124.83	95.1	HBA_HUMAN	Cytoplasmic aconitate hydratase	13	0.9036	1
1061	2.08	2.1	8.4	HEP2_HUMAN	HCLS1-associated protein X-1	1	0.9036	0.673
1150	2	12.18	25.3	HNRCL_HUMAN	Delta-1-pyrroline-5-carboxylate dehydrogenase, mitochondrial	22	0.912	0.9817
233	16.15	16.23	37.9	HNRPC_HUMAN	Glutathione S-transferase theta-1	2	0.912	0.9036
541	6.81	6.83	35	HNRPG_HUMAN	Inosine-5'-monophosphate dehydrogenase 2	7	0.912	1.2706
60	39.21	54.57	55.4	HSP71_HUMAN	ADP/ATP translocase 2	25	0.9204	0.8872
1365	2	2	12.7	HV311_HUMAN	1,4-alpha-glucan-branching enzyme	10	0.9204	1.0375
1336	2	2	20.2	HV316_HUMAN	Beta-hexosaminidase subunit beta	3	0.9204	0.8166
1047	2.22	2.22	16.5	IAH1_HUMAN	Proliferation-associated protein 2G4	6	0.9204	2.355
1228	2	2.02	8.4	IDH3G_HUMAN	Aspartyl-tRNA synthetase, mitochondrial	3	0.9204	0.955
1179	2	2.04	11.5	INT5_HUMAN	40S ribosomal protein S9	4	0.929	1.5704
1205	2	2.02	5.9	ITA1_HUMAN	14-3-3 protein epsilon	11	0.9376	1.1912
1335	2	2	30	KV303_HUMAN	NADH dehydrogenase [ubiquinone] 1 alpha subcomplex subunit 4	1	0.9462	0.9036
905	3.82	3.82	20.2	KV404_HUMAN	Ornithine aminotransferase, mitochondrial	3	0.9462	0.9462
1227	2	2.02	8	L2HDH_HUMAN	26S proteasome non-ATPase regulatory subunit 14	1	0.9462	1.0471
992	2.72	2.72	21.9	LACB2_HUMAN	40S ribosomal protein S26	1	0.9462	1.2706
1104	2.01	2.17	6.8	LAMA2_HUMAN	Selenium-binding protein 1	17	0.9462	0.8954
1300	2	2	6.3	LEO1_HUMAN	Malate dehydrogenase, mitochondrial	50	0.955	0.8318
854	4	4.04	20	LHPP_HUMAN	Proteasome subunit alpha type-2	7	0.955	0.7943
1137	2.01	2.01	18.9	LIN7A_HUMAN	Deoxyribonucleoside 5'-monophosphate N-glycosidase	1	0.955	1.2942
934	3.44	3.44	34.5	LSM4_HUMAN	Heat shock cognate 71 kDa protein	92	0.9638	0.6982
1353	2	2	22.5	LV103_HUMAN	Na(+)/H(+) exchange regulatory cofactor NHE-RF1	8	0.9638	0.955
897	4	4	16.5	LV105_HUMAN	Nucleobindin-1	13	0.9638	0.9204
1249	2	2.01	5.4	MA2B1_HUMAN	ATP-binding cassette sub-family F member 1	3	0.9727	0.9036
1127	2.01	2.03	5.6	MA2C1_HUMAN	Acyl-coenzyme A thioesterase 2, mitochondrial	10	0.9727	0.929
864	4	4.01	12.6	MCCA_HUMAN	LIM and SH3 domain protein 1	11	0.9727	1.0375
1142	2.01	2.01	9.1	MEMO1_HUMAN	Nucleolin	13	0.9727	1.1912
1405	1.38	1.38	14.1	MIDA_HUMAN	Sodium/potassium-transporting ATPase subunit alpha-1	19	0.9817	1.0471
1214	2	2.02	8.8	MPP10_HUMAN	Procollagen galactosyltransferase 1	2	0.9817	1.2942
914	3.65	3.67	13.4	NAGK_HUMAN	Ubiquitin-40S ribosomal protein S27a	12	0.9908	1.556
1175	2	2.06	11.4	NJMU_HUMAN	6-phosphofructokinase, liver type	4	1.0093	0.9462
65	37.81	38.04	29.2	NNTM_HUMAN NAD(P)	DNA-dependent protein kinase catalytic subunit	8	1.0093	1.1376
1025	2.43	2.44	7.9	NOMO3_HUMAN	Ras-related protein Rab-5C	3	1.0093	1.1169
943	3.31	3.31	13.9	NQO1_HUMAN NAD(P)	Apolipoprotein L2	2	1.0186	0.8472
985	2.84	2.84	22.5	NSDHL_HUMAN	Actin-related protein 2/3 complex subunit 3	4	1.0186	1.0568
1233	2	2.01	11.6	OCTC_HUMAN	Poly(rC)-binding protein 2	5	1.0186	1.0568
1006	2.56	2.57	8.3	ODB2_HUMAN	Propionyl-CoA carboxylase alpha chain, mitochondrial	6	1.0186	0.912
903	3.85	3.88	9.3	PCP_HUMAN	Acyl-protein thioesterase 2	3	1.0375	1.028
1225	2	2.02	8.9	PCY1B_HUMAN	NHP2-like protein 1	5	1.0375	0.929
1393	1.57	1.58	31.2	PDCD5_HUMAN	Prolactin regulatory element-binding protein	3	1.0375	1.1588
1210	2	2.02	23.9	PGAM5_HUMAN	Translational activator GCN1	7	1.0471	1.2942
878	4	4	19.8	PGRP2_HUMAN	PDZ and LIM domain protein 1	3	1.0471	1.0864
1294	2	2	7.2	PLOD2_HUMAN	Extended synaptotagmin-1	7	1.0568	1.028
1316	2	2	6.5	PRRC1_HUMAN	Transmembrane protein 176B	1	1.0666	1.0666
1391	1.59	1.59	7.2	PSMD9_HUMAN	Immunoglobulin lambda-like polypeptide 5	6	1.0864	1.1066
1330	2	2	11.2	PX11B_HUMAN	Activator of 90 kDa heat shock protein ATPase homolog 1	3	1.0965	1.0186
1213	2	2.02	25.6	PXMP2_HUMAN	Annexin A1	10	1.0965	1.0864
1235	2	2.01	12.7	PYRD_HUMAN	Aspartyl aminopeptidase	4	1.0965	0.9376
955	3.15	3.21	36.5	RAB10_HUMAN	Laminin subunit beta-2	3	1.0965	1.1695
912	3.66	3.69	18.2	RDH11_HUMAN	Transgelin-2	22	1.1066	1.1482
1009	2.55	2.56	22.2	RL18A_HUMAN	39S ribosomal protein L12, mitochondrial	4	1.1169	1.1588
729	4.48	6.58	75.4	RLA1_HUMAN	T-complex protein 1 subunit delta	10	1.1272	1.1588
1298	2	2	26.3	RM17_HUMAN	Cytosol aminopeptidase	12	1.1376	0.9638
1224	2	2.02	12	RM47_HUMAN	Angiotensinogen	6	1.1376	0.8395
1274	2	2.01	14.6	RM50_HUMAN	Adenine phosphoribosyltransferase	7	1.1376	1.2589
1348	2	2	19.6	RM53_HUMAN	Carnitine O-acetyltransferase	3	1.1376	1.5704
1363	2	2	4.6	RPR1B_HUMAN	Tenascin	5	1.1376	1.1272
1198	2	2.03	10.6	RT09_HUMAN	NADH dehydrogenase [ubiquinone] flavoprotein 2, mitochondrial	6	1.1695	1.1272
1267	2	2.01	26.1	S100B_HUMAN	Transportin-1	2	1.1695	1.1169
901	3.89	3.91	11.9	S27A3_HUMAN	Splicing factor 1	2	1.1803	0.879
1387	1.61	1.64	15.2	SBDS_HUMAN	Myosin-Id	1	1.2023	1.3062
515	7.28	7.3	22.6	SCPDH_HUMAN	Stathmin	1	1.2134	0.9817
668	5.58	5.59	8.8	SF3B3_HUMAN	Protein flightless-1 homolog	3	1.2474	1.888
1368	1.92	2	10.3	SIRT5_HUMAN	Protein disulfide-isomerase A6	31	1.2589	1.0568
1139	2.01	2.01	9.6	SNAG_HUMAN	Ovarian cancer-associated gene 2 protein	1	1.2706	1.4997
1314	2	2	6	SNX4_HUMAN	Syntaxin-8	1	1.2706	1.0568
1083	2.03	2.05	11.2	SPS1_HUMAN	Histone H2A type 3	44	1.3062	3.7325
1258	2	2.01	13.6	SRA1_HUMAN	60S acidic ribosomal protein P2	26	1.3183	1.0864
1155	2	9.04	39	ST1A3_HUMAN	Retinol-binding protein 4	4	1.3804	1.2942
1129	2.01	2.02	4.4	STAB1_HUMAN	Calmodulin	4	1.3932	1.4588
1408	1.34	1.36	6.2	STK4_HUMAN	Thioredoxin	14	1.3932	1.8707
1014	2.53	2.53	9.3	SUMF2_HUMAN	DnaJ homolog subfamily B member 11	2	1.4454	1.1912
1246	2	2.01	12.2	SYCM_HUMAN	OCIA domain-containing protein 2	2	1.4588	1.4191
763	4.22	4.22	18.5	SYWC_HUMAN	Coronin-1A	6	1.9055	2.729
1169	2	2.16	14.1	T176B_HUMAN	Proteasome activator complex subunit 2	7	1.9055	1.3305
303	13.08	13.14	43.8	TAGL_HUMAN	Brain protein 44	1	1.9588	3.0479
249	15.67	15.67	63.3	TAGL2_HUMAN	Glycyl-tRNA synthetase	3	1.9588	1.8365
255	15.16	15.16	37.7	TALDO_HUMAN	Ceruloplasmin	6	1.9953	0.4786
1147	2	44.05	59.4	TBA1A_HUMAN	Nicalin	1	2.0137	1.2359
44	45.2	45.2	59.4	TBA1B_HUMAN	Dynamin-2	3	2.0324	1.0666
678	5.42	34.94	50	TBA4A_HUMAN	26S proteasome non-ATPase regulatory subunit 11	7	2.0701	1.4723
617	6	49	74.8	TBB2A_HUMAN	Alpha-tocopherol transfer protein	2	2.0893	1.2023
383	10.01	49.55	76	TBB2C_HUMAN	Protein diaphanous homolog 1	3	2.1086	1.7539
802	4.03	35.63	52	TBB3_HUMAN	Sequestosome-1	50	2.1677	0.863
36	53.69	53.69	76.1	TBB5_HUMAN	Lactotransferrin	7	2.2284	3.5645
1091	2.02	21.06	57.6	TBB6_HUMAN	Guanine nucleotide-binding protein subunit beta-2-like 1	5	2.2491	1.1482
490	7.86	7.86	54.6	TBCA_HUMAN	Ribonuclease UK114	17	2.2491	1.6596
996	2.66	2.66	11.8	TBG2_HUMAN	Eukaryotic translation initiation factor 3 subunit B	6	2.2699	0.1355
1245	2	2.01	16.9	TCEA1_HUMAN	Biliverdin reductase A	2	2.3768	2.1281
1187	2	2.03	8.5	TCOF_HUMAN	NADH dehydrogenase [ubiquinone] 1 alpha subcomplex subunit 9, mitochondrial	5	2.729	1.5849
557	6.57	6.57	46.5	TCP4_HUMAN	Myeloperoxidase	9	3.0761	4.0926
268	14.36	14.6	33.5	TCPA_HUMAN	60 kDa SS-A/Ro ribonucleoprotein	3	4.4463	6.792
145	23.5	23.59	44.5	TCPB_HUMAN	Apolipoprotein A-II	13	5.0119	2.729
292	13.72	13.76	34.3	TCPD_HUMAN	3-hydroxyanthranilate 3,4-dioxygenase	1
269	14.3	14.42	34	TCPE_HUMAN	Alpha-1-acid glycoprotein 2	3
266	14.39	14.43	35.2	TCPG_HUMAN	ATP-binding cassette sub-family F member 2	1
406	9.56	9.74	24.5	TCPH_HUMAN	Acyl-CoA dehydrogenase family member 10	2
296	13.33	13.36	30.3	TCPQ_HUMAN	Actin, cytoplasmic 1	189
401	9.7	10.03	35.6	TCPZ_HUMAN	Actin, cytoplasmic 2	188
727	4.53	4.59	24.4	TCTP_HUMAN	Aldo-keto reductase family 1 member C1	61
896	4	4	16.9	TEBP_HUMAN	Protein arginine N-methyltransferase 5	2
879	4	4	14	TECR_HUMAN	AP-1 complex subunit beta-1	3
583	6.17	6.21	6.3	TENA_HUMAN	AP-2 complex subunit beta	3
712	4.73	4.8	7.3	TENX_HUMAN	Aflatoxin B1 aldehyde reductase member 4	8
72	36	36.07	44.7	TERA_HUMAN	Armadillo repeat protein deleted in velo-cardio-facial syndrome	1
1101	2.02	2.02	14.9	TETN_HUMAN	Asialoglycoprotein receptor 2	1
1049	2.21	2.22	12.3	TFG_HUMAN	Complement C1q subcomponent subunit C	1
916	3.62	3.66	9.5	TFR1_HUMAN	Calpain-1 catalytic subunit	2
913	3.66	3.66	5.6	TGFI1_HUMAN	Coiled-coil domain-containing protein 138	1
130	25	25.05	26.4	TGM2_HUMAN	CD97 antigen	1
455	8.2	8.23	27.7	THIC_HUMAN	Cyclin-dependent kinase 4 inhibitor B	1
108	28.89	29.09	50.9	THIK_HUMAN	UPF0600 protein C5orf51	1
87	32.92	32.98	58.8	THIL_HUMAN	Calcium homeostasis endoplasmic reticulum protein	1
77	34.88	34.94	68.5	THIM_HUMAN	Calcium-regulated heat stable protein 1	8
353	11.14	11.14	58.1	THIO_HUMAN	Metal transporter CNNM3	1
1194	2	2.03	27.6	THOC4_HUMAN	Protein canopy homolog 2	4
665	5.61	5.65	15.3	THRB_HUMAN	Cofilin-2	8
264	14.5	15.27	54.2	THTM_HUMAN	2-methoxy-6-polyprenyl-1,4-benzoquinol methylase, mitochondrial	2
178	20.03	20.07	53.5	THTR_HUMAN	Uncharacterized protein C17orf62	1
1341	2	2	18	THY1_HUMAN	Chondroitin sulfate proteoglycan 4	1
258	14.96	14.97	26.2	TIF1B_HUMAN	C-terminal-binding protein 1	3
895	4	4	27.4	TIM13_HUMAN	Protein Daple	1
594	6.05	6.08	24.3	TIM44_HUMAN	Drebrin-like protein	2
1056	2.11	2.11	16.7	TIM50_HUMAN	ATP-dependent RNA helicase DDX18	1
964	3.07	3.07	11.1	TINAL_HUMAN	Neutrophil defensin 3	1
95	31.35	31.35	47.2	TKT_HUMAN	Endothelin-converting enzyme 1	1
26	63.58	63.94	32.4	TLN1_HUMAN	Eukaryotic translation initiation factor 3 subunit G	1
887	4	4	16.4	TM205_HUMAN	Eukaryotic peptide chain release factor GTP-binding subunit ERF3A	4
1326	2	2	11	TMED2_HUMAN	Exocyst complex component 7	1
1273	2	2.01	8.9	TMED7_HUMAN	Protein FAM203B	1
715	4.68	4.76	15.3	TMED9_HUMAN	Coagulation factor XII	1
520	7.23	7.28	35.2	TMEDA_HUMAN	Fibulin-2	1
946	3.28	3.29	20.2	TMOD3_HUMAN	GDP-L-fucose synthase	2
1116	2.01	2.04	8.8	TNPO1_HUMAN	Flap endonuclease 1	1
822	4.01	4.06	17	TOIP1_HUMAN	Forkhead box protein K1	1
704	4.86	4.86	22.3	TOLIP_HUMAN	Cyclin-G-associated kinase	1
578	6.22	6.22	8	TOM40_HUMAN	Glycerate kinase	1
1369	1.92	2	18.9	TOM6_HUMAN	Glutaminase kidney isoform, mitochondrial	2
1340	2	2	45.5	TOM7_HUMAN	Guanine nucleotide-binding protein-like 1	1
700	4.92	4.96	19.6	TOM70_HUMAN	Golgi SNAP receptor complex member 2	1
1185	2	2.04	19.2	TPD52_HUMAN	Histone H1.3	14
852	4	4.04	26.2	TPD54_HUMAN	Histone H1.4	22
80	33.98	33.98	87.2	TPIS_HUMAN	Histone H2A.x	49
288	13.8	20.85	56	TPM1_HUMAN	Histone H3.2	10
477	8	19.21	46.1	TPM3_HUMAN	Histone H3.3	20
436	8.64	10.06	39	TPM3L_HUMAN	Heparin cofactor 2	2
144	23.51	24.63	64.9	TPM4_HUMAN	Heterogeneous nuclear ribonucleoprotein C-like 1	15
364	10.63	10.68	21.7	TPP1_HUMAN	Heterogeneous nuclear ribonucleoproteins C1/C2	17
471	8.02	8.83	12.8	TPR_HUMAN	Ig heavy chain V-III region KOL	1
899	3.93	3.93	26.2	TRA2A_HUMAN	Ig heavy chain V-III region TEI	3
205	18	20.59	34.8	TRAP1_HUMAN	Isoamyl acetate-hydrolyzing esterase 1 homolog	2
69	36.56	36.72	36	TRFE_HUMAN	Isocitrate dehydrogenase [NAD] subunit gamma, mitochondrial	1
580	6.19	8.16	18.6	TRFL_HUMAN	Integrator complex subunit 5	1
481	8	8.04	15.6	TRXR1_HUMAN	Integrin alpha-1	1
1240	2	2.01	12.2	TRXR2_HUMAN	L-2-hydroxyglutarate dehydrogenase, mitochondrial	1
1362	2	2	5.1	TRYB2_HUMAN	Beta-lactamase-like protein 2	2
875	4	4	8.1	TSP1_HUMAN	Laminin subunit alpha-2	1
472	8.02	8.04	13.5	TSP2_HUMAN	RNA polymerase-associated protein LEO1	1
835	4.01	4.01	18.4	TTHY_HUMAN	Phospholysine phosphohistidine inorganic pyrophosphate phosphatase	2
1234	2	2.01	12	TTL12_HUMAN	Protein lin-7 homolog A	1
1125	2.01	2.03	16.9	TTPA_HUMAN	U6 snRNA-associated Sm-like protein LSm4	2
1325	2	2	18	TXD12_HUMAN	Ig lambda chain V-I region NEWM	2
390	9.97	10.23	21.8	TXND5_HUMAN	Lysosomal alpha-mannosidase	1
956	3.14	3.18	27.3	TXTP_HUMAN	Alpha-mannosidase 2C1	2
659	5.73	5.75	75	TYB4_HUMAN	Methylcrotonoyl-CoA carboxylase subunit alpha, mitochondrial	3
196	18.32	18.46	39.2	TYPH_HUMAN	Protein MEMO1	1
1059	2.09	2.1	15.6	U2AF2_HUMAN	Protein midA homolog, mitochondrial	2
1108	2.01	2.1	5.9	U520_HUMAN	U3 small nucleolar ribonucleoprotein protein MPP10	1
579	6.21	6.93	10.9	U5S1_HUMAN	N-acetyl-D-glucosamine kinase	3
670	5.52	5.54	26.6	UB2L3_HUMAN	Protein Njmu-R1	1
904	3.82	3.82	33.3	UB2V1_HUMAN	Sterol-4-alpha-carboxylate 3-dehydrogenase, decarboxylating	2
141	23.94	24.07	25.5	UBA1_HUMAN	Peroxisomal carnitine O-octanoyltransferase	1
1401	1.44	1.46	6.3	UBC9_HUMAN	Lipoamide acyltransferase component of branched-chain alpha-keto acid dehydrogenase complex, mitochondrial	2
562	6.4	6.42	31.6	UBE2N_HUMAN	Lysosomal Pro-X carboxypeptidase	2
1222	2	2.02	7.7	UBP14_HUMAN	Choline-phosphate cytidylyltransferase B	1
402	9.69	9.74	12.5	UBP5_HUMAN	Programmed cell death protein 5	1
1005	2.57	2.63	7.1	UBP7_HUMAN	Serine/threonine-protein phosphatase PGAM5, mitochondrial	1
842	4	4.3	13.6	UBQL2_HUMAN	N-acetylmuramoyl-L-alanine amidase	2
772	4.16	4.17	17.9	UCRI_HUMAN	Procollagen-lysine,2-oxoglutarate 5-dioxygenase 2	1
1153	2	10.06	17.1	UD11_HUMAN	Protein PRRC1	1
1102	2.01	12.1	24.3	UD13_HUMAN	26S proteasome non-ATPase regulatory subunit 9	1
613	6.01	14.09	27.3	UD14_HUMAN	Peroxisomal membrane protein 11B	1
276	14.09	14.21	27.3	UD16_HUMAN	Peroxisomal membrane protein 2	1
1152	2	10.06	19.4	UD19_HUMAN	Dihydroorotate dehydrogenase (quinone), mitochondrial	1
409	9.44	9.45	26.9	UD2B4_HUMAN	Ras-related protein Rab-10	3
1162	2	4.2	21.3	UDB17_HUMAN	Retinol dehydrogenase 11	3
938	3.38	3.41	10.8	UFD1_HUMAN	60S ribosomal protein L18a	3
90	32.21	32.38	56.9	UGDH_HUMAN	60S acidic ribosomal protein P1	9
598	6.04	6.12	7.1	UGGG1_HUMAN	39S ribosomal protein L17, mitochondrial	1
114	27.55	27.64	40.6	UGPA_HUMAN	39S ribosomal protein L47, mitochondrial	1
306	12.9	12.9	62.8	UK114_HUMAN	39S ribosomal protein L50, mitochondrial	1
1399	1.47	1.49	11.5	UMPS_HUMAN	39S ribosomal protein L53, mitochondrial	1
1105	2.01	2.15	8.5	USO1_HUMAN	Regulation of nuclear pre-mRNA domain-containing protein 1B	2
800	4.04	4.04	24.9	VAPA_HUMAN	REVERSED Junction plakoglobin	2
1166	2	4	19.8	VAPB_HUMAN	28S ribosomal protein S9, mitochondrial	1
706	4.85	4.85	13.7	VASP_HUMAN	Protein S100-B	1
415	9.27	9.27	17.6	VAT1_HUMAN	Long-chain fatty acid transport protein 3	2
731	4.47	4.49	12	VATA_HUMAN	Ribosome maturation protein SBDS	1
877	4	4	15.7	VATB2_HUMAN	Splicing factor 3B subunit 3	3
1074	2.05	2.06	9.7	VATD_HUMAN	NAD-dependent deacetylase sirtuin-5	1
730	4.47	4.49	31.9	VATE1_HUMAN	Gamma-soluble NSF attachment protein	1
174	20.18	20.3	48.8	VDAC1_HUMAN	Sorting nexin-4	1
655	5.82	5.93	27.9	VDAC2_HUMAN	Selenide, water dikinase 1	3
732	4.46	6.65	27.2	VDAC3_HUMAN	Steroid receptor RNA activator 1	1
289	13.76	13.91	27.8	VIGLN_HUMAN	Sulfotransferase 1A3/1A4	4
608	6.02	6.09	20.1	VILI_HUMAN	Stabilin-1	1
16	75.51	76.2	77.5	VIME_HUMAN	Serine/threonine-protein kinase 4	1
70	36.26	36.5	35.3	VINC_HUMAN	Sulfatase-modifying factor 2	2
1180	2	2.04	9.4	VKGC_HUMAN	Probable cysteinyl-tRNA synthetase, mitochondrial	1
486	8	8	25.8	VPS29_HUMAN	Tubulin alpha-1B chain	68
1033	2.35	2.38	10.4	VPS35_HUMAN	Tubulin beta-2A chain	92
1208	2	2.02	10	VPS45_HUMAN	Tubulin beta-3 chain	62
261	14.64	14.7	28.5	VTDB_HUMAN	Treacle protein	1
398	9.78	9.78	24.7	VTNC_HUMAN	Transferrin receptor protein 1	2
1044	2.25	2.26	19.6	VWA1_HUMAN	Transforming growth factor beta-1-induced transcript 1 protein	2
368	10.38	10.4	14.9	WDR1_HUMAN	Thy-1 membrane glycoprotein	1
1306	2	2	21.6	WIBG_HUMAN	Mitochondrial import inner membrane translocase subunit TIM50	4
416	9.23	9.32	20.8	XRCC5_HUMAN	Thioredoxin reductase 2, mitochondrial	1
136	24.37	24.6	39.6	XRCC6_HUMAN	Tryptase beta-2	2
596	6.05	6.05	33.6	YBOX1_HUMAN	UDP-glucuronosyltransferase 1-1	13
747	4.37	4.38	6.9	ZN207_HUMAN	UDP-glucuronosyltransferase 1-3	14
825	4.01	4.03	11.2	ZO1_HUMAN	UDP-glucuronosyltransferase 1-9	13
1305	2	2	6.5	ZYX_HUMAN	Vacuolar protein sorting-associated protein 45	1

## Sheet: Table 2
Supplementary Table2. List of differentially expression protein identified in the R/M≤6months group
Accession number	%Cov	Protein name	Peptide number	iTRAQ ratio 117:121
Down-Regulated Proteins
LEG4_HUMAN	33.1	Galectin-4	15	0.2291
U5S1_HUMAN	10.9	U5 small nuclear ribonucleoprotein component	5	0.2582
TOM40_HUMAN	8	Mitochondrial import receptor subunit TOM40 homolog	4	0.2679
OPA1_HUMAN	12.2	Dynamin-like 120 kDa protein, mitochondrial	4	0.278
KCY_HUMAN	51	UMP-CMP kinase	13	0.2911
FXR1_HUMAN	13.4	Fragile X mental retardation syndrome-related protein 1	2	0.2938
S10AC_HUMAN	27.2	Protein S100-A12	3	0.3052
PRTN3_HUMAN	10.6	Myeloblastin	3	0.3373
GLNA_HUMAN	42.6	Glutamine synthetase	40	0.3404
OSTF1_HUMAN	7.5	Osteoclast-stimulating factor 1	2	0.3436
CYB5_HUMAN	71.6	Cytochrome b5	26	0.3467
EMIL1_HUMAN	17.9	EMILIN-1	7	0.3499
AMACR_HUMAN	42.9	Alpha-methylacyl-CoA racemase	9	0.3585
AL3A1_HUMAN	24.3	Aldehyde dehydrogenase, dimeric NADP-preferring	10	0.3945
PUR2_HUMAN	10.3	Trifunctional purine biosynthetic protein adenosine-3	4	0.4018
A16A1_HUMAN	13.6	Aldehyde dehydrogenase family 16 member A1	3	0.4055
HBA_HUMAN	95.1	Hemoglobin subunit alpha	228	0.413
IQGA2_HUMAN	11.5	Ras GTPase-activating-like protein IQGAP2	5	0.4246
MCTS1_HUMAN	28.2	Malignant T cell-amplified sequence 1	4	0.4365
MTND_HUMAN	33.5	1,2-dihydroxy-3-keto-5-methylthiopentene dioxygenase	4	0.4446
ERG7_HUMAN	11.3	Myosin-14	23	0.4529
MYH14_HUMAN	32.6	Lanosterol synthase	2	0.4529
AOFA_HUMAN	24.7	Amine oxidase [flavin-containing]	9	0.4613
APOC1_HUMAN	47	Apolipoprotein C-I	8	0.4699
THIM_HUMAN	68.5	3-ketoacyl-CoA thiolase, mitochondrial	42	0.4742
FIBA_HUMAN	37.8	Fibrinogen alpha chain	73	0.4786
KNG1_HUMAN	12.1	Cytochrome c oxidase subunit 5A, mitochondrial	6	0.4831
G6PE_HUMAN	10.2	GDH/6PGL endoplasmic bifunctional protein	5	0.4831
COX5A_HUMAN	67.3	Kininogen-1	2	0.4831
ADH1B_HUMAN	64.8	Alcohol dehydrogenase 1B	52	0.492
NDUA5_HUMAN	31	NADH dehydrogenase [ubiquinone] 1 alpha subcomplex subunit 5	6	0.4966
Up-Regulated Proteins
NCLN_HUMAN	6.8	Nicalin	1	2.0137
DYN2_HUMAN	12.9	Dynamin-2	3	2.0324
PSD11_HUMAN	33.2	26S proteasome non-ATPase regulatory subunit 11	7	2.0701
TTPA_HUMAN	16.9	Alpha-tocopherol transfer protein	2	2.0893
DIAP1_HUMAN	11.3	Protein diaphanous homolog 1	3	2.1086
SQSTM_HUMAN	54.3	Sequestosome-1	50	2.1677
TRFL_HUMAN	18.6	Lactotransferrin	7	2.2284
UK114_HUMAN	62.8	Ribonuclease UK114	17	2.2491
GBLP_HUMAN	23	Guanine nucleotide-binding protein subunit beta-2-like 1	5	2.2491
EIF3B_HUMAN	13.1	Eukaryotic translation initiation factor 3 subunit B	6	2.2699
BIEA_HUMAN	17.6	Biliverdin reductase A	2	2.3768
NDUA9_HUMAN	27.3	NADH dehydrogenase [ubiquinone] 1 alpha subcomplex subunit 9	5	2.729
PERM_HUMAN	25.2	Myeloperoxidase	9	3.0761
RO60_HUMAN	13.9	60 kDa SS-A/Ro ribonucleoprotein	3	4.4463
APOA2_HUMAN	73	Apolipoprotein A-II	13	5.0119

## Sheet: Table 3
Supplementary Table 3. List of differentially expression protein identified in the R/M6-12 months group
Accession number	%Cov	Protein name	Peptide number	iTRAQ ratio
				119:121
Down-Regulated Proteins
ISOC2_HUMAN	37.1	Isochorismatase domain-containing protein 2, mitochondrial	5	0.092
EIF3B_HUMAN	13.1	Eukaryotic translation initiation factor 3 subunit B	6	0.1355
AK1BA_HUMAN	78.5	Aldo-keto reductase family 1 member B10	38	0.2704
S14L2_HUMAN	30.3	SEC14-like protein 2	6	0.2884
ITIH1_HUMAN	11.2	Inter-alpha-trypsin inhibitor heavy chain H1	1	0.3192
APOC3_HUMAN	59.6	Apolipoprotein C-III	10	0.3664
LEG4_HUMAN	33.1	Galectin-4	15	0.3837
AK1A1_HUMAN	43.7	Alcohol dehydrogenase [NADP+]	15	0.3908
IDHC_HUMAN	58.9	Isocitrate dehydrogenase [NADP] cytoplasmic	30	0.4487
LAMP1_HUMAN	8.6	Lysosome-associated membrane glycoprotein 1	1	0.4571
SPYA_HUMAN	59.2	Serine--pyruvate aminotransferase	35	0.4613
PRP31_HUMAN	10.8	U4/U6 small nuclear ribonucleoprotein Prp31	2	0.4699
SYEM_HUMAN	11.3	Probable glutamyl-tRNA synthetase, mitochondrial	1	0.4786
MAT2B_HUMAN	16.5	Methionine adenosyltransferase 2 subunit beta	2	0.4786
CERU_HUMAN	16.9	Ceruloplasmin	6	0.4786
CYC_HUMAN	68.6	Cytochrome c	14	0.492
Up-Regulated Proteins
CLUS_HUMAN	33.2	Clusterin	19	2.0324
POSTN_HUMAN	44.5	Periostin	41	2.0324
RL21_HUMAN	11.9	60S ribosomal protein L21	1	2.0324
GBP2_HUMAN	9.5	Interferon-induced guanylate-binding protein 2	1	2.0512
RL34_HUMAN	6.8	60S ribosomal protein L34	1	2.0701
RL7_HUMAN	54.8	60S ribosomal protein L7	9	2.0893
LACTB_HUMAN	11.3	Serine beta-lactamase-like protein LACTB, mitochondrial	4	2.1086
BIEA_HUMAN	17.6	Biliverdin reductase A	2	2.1281
RL23A_HUMAN	32.1	60S ribosomal protein L23a	3	2.1878
AMACR_HUMAN	42.9	Alpha-methylacyl-CoA racemase	9	2.2284
RL26_HUMAN	18.6	60S ribosomal protein L26	3	2.2491
PEPL_HUMAN	12.9	Periplakin	1	2.2491
ROAA_HUMAN	17.5	Heterogeneous nuclear ribonucleoprotein A/B	4	2.2699
CYFP1_HUMAN	6.3	Cytoplasmic FMR1-interacting protein 1	2	2.2699
RL7A_HUMAN	32	60S ribosomal protein L7a	5	2.2909
CO6A3_HUMAN	38.8	Collagen alpha-3(VI) chain	138	2.3335
PA2G4_HUMAN	19.8	Proliferation-associated protein 2G4	6	2.355
K1C19_HUMAN	42.3	Keratin, type I cytoskeletal 19	14	2.355
H2A2A_HUMAN	73.1	Histone H2A type 2-A	49	2.3768
PDIP2_HUMAN	14.1	Polymerase delta-interacting protein 2	1	2.3988
DHE3_HUMAN	70.1	Glutamate dehydrogenase 1,	74	2.4889
NAKD1_HUMAN	29.2	NAD kinase domain-containing protein 1	8	2.5351
ANXA4_HUMAN	59.9	Annexin A4	21	2.6303
COR1A_HUMAN	22.3	Coronin-1A	6	2.729
APOA2_HUMAN	73	Apolipoprotein A-II	13	2.729
TTL12_HUMAN	12	Tubulin--tyrosine ligase-like protein 12	3	2.884
BR44_HUMAN	39.4	Brain protein 44	1	3.0479
RNBP6_HUMAN	10.8	Ran-binding protein 6	1	3.1623
TRFL_HUMAN	18.6	Lactotransferrin	7	3.5645
S10AC_HUMAN	27.2	Protein S100-A12	3	3.6308
H2A3_HUMAN	73.1	Histone H2A type 3	44	3.7325
PERM_HUMAN	25.2	Myeloperoxidase	9	4.0926
RO60_HUMAN	13.9	60 kDa SS-A/Ro ribonucleoprotein	3	6.792
